# Supplementary material for: Reliability and Validity of the Anterior Knee Pain Scale: Applications for Use as an Epidemiologic Screener
Source: PLoS One. 2016 Jul 21;11(7):e0159204. doi: 10.1371/journal.pone.0159204 (PMC4956048; doi:10.1371/journal.pone.0159204)
Supplement: S1 File — (XLS) [file pone.0159204.s001.xls]

## Sheet: final_akps
ID	group	CurrentSport	q01_dpre	q01_dpost	q02_dpre	q02_dpost	q03_dpre	q03_dpost	q04_dpre	q04_dpost	q05_dpre	q05_dpost	q06_dpre	q06_dpost	q07_dpre	q07_dpost	q08_dpre	q08_dpost	q09_dpre	q09_dpost	q10_dpre	q10_dpost	q11_dpre	q11_dpost	q12_dpre	q12_dpost	q13_dpre	q13_dpost	q01_opre	q01_opost	q02_opre	q02_opost	q03_opre	q03_opost	q04_opre	q04_opost	q05_opre	q05_opost	q06_opre	q06_opost	q07_opre	q07_opost	q08_opre	q08_opost	q09_opre	q09_opost	q10_opre	q10_opost	q11_opre
1	Healthy-Healthy	Basketball	0	0	0	0	0	0	0	0	0	0	0	0	0	0	0	0	0	0	0	0	0	0	0	0	0	0	5	5	5	5	5	5	10	10	5	5	10	10	10	10	10	10	10	10	10	10	10
2	Healthy-Healthy	Basketball	0	0	0	0	0	0	0	0	0	0	0	0	0	0	0	0	0	0	0	0	0	0	0	0	0	0	5	5	5	5	5	5	10	10	5	5	10	10	10	10	10	10	10	10	10	10	10
3	Injured-Healthy	Volleyball	1	0	1	0	1	0	1	0	1	0	1	0	1	0	1	0	1	0	1	0	0	0	0	0	1	0	3	5	3	5	3	5	8	10	3	5	8	10	7	10	8	10	4	10	6	10	10
4	Healthy-Healthy	Soccer	0	0	0	0	0	0	0	0	0	0	0	0	0	0	0	0	0	0	0	0	0	0	0	0	0	0	5	5	5	5	5	5	10	10	5	5	10	10	10	10	10	10	10	10	10	10	10
5	Healthy-Healthy	Basketball	0	0	0	0	0	0	0	0	0	0	0	0	0	0	0	0	0	0	0	0	0	0	0	0	0	0	5	5	5	5	5	5	10	10	5	5	10	10	10	10	10	10	10	10	10	10	10
6	Healthy-Healthy	Basketball	0	0	0	0	0	0	0	0	0	0	0	0	0	0	0	0	0	0	0	0	0	0	0	0	0	0	5	5	5	5	5	5	10	10	5	5	10	10	10	10	10	10	10	10	10	10	10
7	Healthy-Injured	Basketball	0	0	0	0	0	0	0	0	0	1	0	0	0	1	0	1	0	1	0	0	0	0	0	0	0	0	5	5	5	5	5	5	10	10	5	4	10	10	10	2	10	8	10	8	10	10	10
8	Injured-Healthy	Volleyball	0	0	1	0	1	0	1	0	1	0	1	0	1	0	1	0	1	0	1	0	0	0	0	0	1	0	5	5	3	5	3	5	8	10	4	5	6	10	7	10	8	10	8	10	8	10	10
9	Healthy-Healthy	Volleyball	0	0	0	0	0	0	0	0	0	0	0	0	0	0	0	0	0	0	0	0	0	0	0	0	0	0	5	5	5	5	5	5	10	10	5	5	10	10	10	10	10	10	10	10	10	10	10
10	Healthy-Injured	Basketball	0	0	0	1	1	1	1	1	1	1	1	1	1	1	1	1	1	1	1	1	0	0	1	0	0	0	5	5	5	3	3	3	8	5	4	3	6	6	7	7	4	4	8	8	6	8	10
11	Injured-Injured	Basketball	1	1	0	0	0	0	1	1	1	0	1	1	0	1	1	0	1	1	1	1	1	0	0	0	1	0	3	3	5	5	5	5	8	8	4	5	8	6	10	7	8	10	6	8	8	8	6
12	Healthy-Healthy	Volleyball	0	0	0	0	0	0	0	0	0	0	0	0	0	0	0	0	0	0	0	0	0	0	0	0	0	0	5	5	5	5	5	5	10	10	5	5	10	10	10	10	10	10	10	10	10	10	10
13	Healthy-Healthy	Basketball	0	0	0	0	0	0	1	0	1	0	0	0	0	0	0	0	1	0	0	0	0	0	0	0	0	0	5	5	5	5	5	5	5	10	4	5	10	10	10	10	10	10	8	10	10	10	10
14	Healthy-Healthy	Soccer	0	0	0	0	0	0	0	0	0	0	0	0	0	0	0	0	0	0	0	0	0	0	0	0	0	0	5	5	5	5	5	5	10	10	5	5	10	10	10	10	10	10	10	10	10	10	10
15	Healthy-Healthy	Basketball	0	0	0	0	0	0	0	0	0	0	0	0	0	0	0	0	0	0	0	0	0	0	0	0	0	0	5	5	5	5	5	5	10	10	5	5	10	10	10	10	10	10	10	10	10	10	10
16	Healthy-Healthy	Basketball	0	0	0	0	0	0	0	0	0	0	0	0	0	0	0	0	0	0	0	0	0	0	0	0	0	0	5	5	5	5	5	5	10	10	5	5	10	10	10	10	10	10	10	10	10	10	10
17	Injured-Healthy	Basketball	1	0	1	0	1	0	1	0	1	0	1	0	1	0	1	0	1	0	1	0	0	0	0	0	1	0	3	5	3	5	3	5	5	10	4	5	8	10	7	10	8	10	8	10	8	10	10
18	Injured-Injured	Basketball	0	1	0	1	0	1	0	1	1	1	1	1	1	1	0	1	1	1	0	1	0	1	0	0	0	1	5	3	5	3	5	3	10	5	4	3	6	6	7	7	10	8	8	6	10	6	10
19	Injured-Healthy	Soccer	0	0	0	0	0	0	0	0	1	1	1	1	1	0	0	0	1	0	1	0	0	0	0	0	0	0	5	5	5	5	5	5	10	10	3	4	6	8	7	10	10	10	8	10	8	10	10
20	Healthy-Healthy	Basketball	0	0	0	0	0	0	0	0	0	0	0	0	0	0	0	0	0	0	0	0	0	0	0	0	0	0	5	5	5	5	5	5	10	10	5	5	10	10	10	10	10	10	10	10	10	10	10
21	Healthy-Healthy	Soccer	0	0	0	0	0	0	0	0	0	0	0	0	0	0	0	0	0	0	0	0	0	0	0	0	0	0	5	5	5	5	5	5	10	10	5	5	10	10	10	10	10	10	10	10	10	10	10
22	Healthy-Healthy	Volleyball	0	0	0	0	0	0	0	1	0	1	0	0	0	0	0	0	0	1	0	0	0	0	0	0	0	0	5	5	5	5	5	5	10	5	5	4	10	10	10	10	10	10	10	8	10	10	10
23	Healthy-Healthy	Basketball	0	0	0	0	0	0	0	0	0	0	0	0	0	0	0	0	0	0	0	0	0	0	0	0	0	0	5	5	5	5	5	5	10	10	5	5	10	10	10	10	10	10	10	10	10	10	10
24	Healthy-Healthy	Basketball	0	0	0	0	0	0	0	0	0	0	0	0	0	0	0	0	0	0	0	0	0	0	0	0	0	0	5	5	5	5	5	5	10	10	5	5	10	10	10	10	10	10	10	10	10	10	10
25	Healthy-Healthy	Soccer	0	0	0	0	0	0	0	0	0	0	0	0	0	0	0	0	0	0	0	0	0	0	0	0	0	0	5	5	5	5	5	5	10	10	5	5	10	10	10	10	10	10	10	10	10	10	10
26	Healthy-Healthy	Basketball	0	0	0	0	0	0	0	0	0	0	0	0	0	0	0	0	0	0	0	0	0	0	0	0	0	0	5	5	5	5	5	5	10	10	5	5	10	10	10	10	10	10	10	10	10	10	10
27	Healthy-Healthy	Basketball	0	0	0	0	0	0	0	0	0	0	0	0	0	0	0	0	0	0	0	0	0	0	0	0	0	0	5	5	5	5	5	5	10	10	5	5	10	10	10	10	10	10	10	10	10	10	10
28	Healthy-Healthy	Basketball	0	0	0	0	0	0	0	0	0	0	0	0	0	0	0	0	0	0	0	0	0	0	0	0	0	0	5	5	5	5	5	5	10	10	5	5	10	10	10	10	10	10	10	10	10	10	10
29	Healthy-Healthy	Basketball	0	0	0	0	0	0	0	0	0	0	0	0	0	0	0	0	0	0	0	0	0	0	0	0	0	0	5	5	5	5	5	5	10	10	5	5	10	10	10	10	10	10	10	10	10	10	10
30	Healthy-Injured	Basketball	0	0	0	0	0	0	0	0	0	1	0	1	0	1	0	1	0	1	0	1	0	0	0	0	0	0	5	5	5	5	5	5	10	10	5	3	10	8	10	7	10	4	10	4	10	8	10
31	Healthy-Healthy	Soccer	0	0	0	0	0	0	0	0	0	0	0	0	0	0	0	0	0	0	0	0	0	0	0	0	0	0	5	5	5	5	5	5	10	10	5	5	10	10	10	10	10	10	10	10	10	10	10
32	Healthy-Healthy	Soccer	0	0	1	0	1	0	1	0	1	0	1	1	1	1	0	0	1	1	0	0	0	0	0	0	0	0	5	5	3	5	3	5	8	10	4	5	6	8	7	7	10	10	4	8	10	10	10
33	Healthy-Healthy	Basketball	0	0	0	0	0	0	0	0	0	0	0	0	0	0	0	0	0	0	0	0	0	0	0	0	0	0	5	5	5	5	5	5	10	10	5	5	10	10	10	10	10	10	10	10	10	10	10
34	Injured-Injured	Soccer	0	0	0	0	0	0	1	1	0	1	1	1	1	1	0	0	1	1	0	0	0	0	0	0	0	0	5	5	5	5	5	5	8	8	5	4	6	8	7	7	10	10	8	8	10	10	10
35	Healthy-Healthy	Soccer	0	0	0	0	0	0	0	0	0	0	0	0	0	0	0	0	0	0	1	0	0	0	0	0	0	0	5	5	5	5	5	5	10	10	5	5	10	10	10	10	10	10	10	10	8	10	10
36	Healthy-Healthy	Soccer	0	0	0	0	0	0	0	0	0	0	0	0	0	0	0	0	0	0	0	0	0	0	0	0	0	0	5	5	5	5	5	5	10	10	5	5	10	10	10	10	10	10	10	10	10	10	10
37	Healthy-Healthy	Soccer	0	0	0	0	0	0	0	0	0	0	0	0	0	0	0	0	0	0	0	0	0	0	0	0	0	0	5	5	5	5	5	5	10	10	5	5	10	10	10	10	10	10	10	10	10	10	10
38	Healthy-Healthy	Basketball	0	0	0	0	0	0	0	0	0	0	0	0	0	0	0	0	0	0	0	0	0	0	0	0	0	0	5	5	5	5	5	5	10	10	5	5	10	10	10	10	10	10	10	10	10	10	10
39	Healthy-Healthy	Basketball	0	0	0	0	0	0	0	0	0	0	0	0	0	0	0	0	0	0	0	0	0	0	0	0	0	0	5	5	5	5	5	5	10	10	5	5	10	10	10	10	10	10	10	10	10	10	10
40	Healthy-Healthy	Soccer	0	0	0	0	1	0	0	0	1	0	1	0	0	0	0	0	1	0	0	0	0	0	0	0	0	0	5	5	5	5	3	5	10	10	4	5	6	10	10	10	10	10	8	10	10	10	10
41	Healthy-Healthy	Basketball	0	0	0	0	0	0	0	0	0	0	0	0	0	0	0	0	0	0	0	0	0	0	0	0	0	0	5	5	5	5	5	5	10	10	5	5	10	10	10	10	10	10	10	10	10	10	10
42	Healthy-Healthy	Soccer	0	0	0	0	0	0	0	0	0	0	0	0	0	0	0	0	0	0	0	0	0	0	0	0	0	0	5	5	5	5	5	5	10	10	5	5	10	10	10	10	10	10	10	10	10	10	10
43	Injured-Injured	Volleyball	0	0	0	0	0	0	0	1	1	1	1	1	0	0	0	0	1	0	0	0	0	0	0	0	0	0	5	5	5	5	5	5	10	8	4	4	8	8	10	10	10	10	8	10	10	10	10
44	Healthy-Healthy	Volleyball	0	0	1	0	0	0	0	0	0	0	1	0	1	0	1	0	1	0	0	0	0	0	0	0	0	0	5	5	3	5	5	5	10	10	5	5	8	10	7	10	8	10	8	10	10	10	10
45	Injured-Injured	Basketball	1	0	1	0	0	0	1	0	0	1	1	1	0	0	0	0	1	1	1	0	1	0	1	0	1	0	3	5	3	5	5	5	8	10	5	4	8	6	10	10	10	10	8	8	8	10	6
46	Injured-Injured	Basketball	1	0	1	1	0	0	1	1	1	1	1	1	1	1	1	0	1	1	0	0	1	1	0	0	1	0	3	5	3	3	5	5	8	5	4	4	8	8	7	7	8	10	8	8	10	10	6
47	Injured-Healthy	Basketball	0	0	0	0	0	0	1	0	1	0	1	0	0	0	0	0	0	0	0	0	1	0	0	0	0	0	5	5	5	5	5	5	8	10	3	5	8	10	10	10	10	10	10	10	10	10	6
48	Healthy-Healthy	Volleyball	0	0	0	0	0	0	0	0	0	0	0	0	0	0	0	1	0	0	0	0	0	0	0	0	0	0	5	5	5	5	5	5	10	10	5	5	10	10	10	10	10	4	10	10	10	10	10
49	Injured-Injured	Volleyball	0	0	0	1	0	1	1	1	0	1	1	1	0	1	1	1	1	1	0	0	1	1	0	0	0	0	5	5	5	3	5	3	8	8	5	4	8	8	10	7	8	8	8	8	10	10	6
50	Healthy-Healthy	Soccer	0	0	0	0	0	0	0	0	0	0	0	0	0	0	0	0	0	0	0	0	0	0	0	0	0	0	5	5	5	5	5	5	10	10	5	5	10	10	10	10	10	10	10	10	10	10	10
51	Injured-Injured	Basketball	0	0	0	0	0	0	1	1	1	1	1	0	0	0	1	1	1	0	0	0	0	0	0	0	1	0	5	5	5	5	5	5	8	8	4	4	8	10	10	10	8	8	8	10	10	10	10
52	Healthy-Healthy	Soccer	0	0	0	0	0	0	0	0	0	0	0	0	0	0	0	0	0	0	0	0	0	0	0	0	0	0	5	5	5	5	5	5	10	10	5	5	10	10	10	10	10	10	10	10	10	10	10
53	Injured-Healthy	Basketball	0	0	1	1	0	0	1	1	1	1	1	1	1	1	0	1	1	1	0	0	0	0	0	0	0	0	5	5	3	0	5	5	5	5	3	4	6	6	7	7	10	8	8	8	10	10	10
54	Healthy-Healthy	Soccer	0	0	0	0	0	0	0	0	0	0	0	0	0	0	0	0	0	0	0	0	0	0	0	0	0	0	5	5	5	5	5	5	10	10	5	5	10	10	10	10	10	10	10	10	10	10	10
55	Healthy-Injured	Basketball	0	0	0	0	0	0	0	0	0	0	0	0	0	0	0	0	0	1	0	1	0	0	0	0	0	0	5	5	5	5	5	5	10	10	5	5	10	10	10	10	10	10	10	8	10	8	10
56	Healthy-Healthy	Basketball	0	0	0	0	0	0	0	0	0	0	0	0	0	0	0	0	0	0	0	0	0	0	0	0	0	0	5	5	5	5	5	5	10	10	5	5	10	10	10	10	10	10	10	10	10	10	10
57	Healthy-Healthy	Soccer	0	0	0	0	0	0	0	0	0	0	0	0	0	0	0	0	0	0	0	0	0	0	0	0	0	0	5	5	5	5	5	5	10	10	5	5	10	10	10	10	10	10	10	10	10	10	10
58	Injured-Injured	Basketball	1	1	1	1	1	1	1	1	1	1	1	1	1	1	1	1	1	1	1	1	1	1	1	1	1	1	3	3	3	3	3	3	8	8	3	2	6	6	7	7	6	8	6	6	6	6	4
59	Healthy-Healthy	Volleyball	0	0	0	0	0	0	0	0	0	0	0	0	0	0	0	0	0	0	0	0	0	0	0	0	0	0	5	5	5	5	5	5	10	10	5	5	10	10	10	10	10	10	10	10	10	10	10
60	Healthy-Healthy	Basketball	0	0	0	0	0	0	0	0	0	0	0	0	0	0	0	0	0	0	0	0	0	0	0	0	0	0	5	5	5	5	5	5	10	10	5	5	10	10	10	10	10	10	10	10	10	10	10
61	Healthy-Healthy	Soccer	0	0	0	0	0	0	0	0	0	0	1	0	0	0	0	0	0	0	0	0	0	0	0	0	0	0	5	5	5	5	5	5	10	10	5	5	6	10	10	10	10	10	10	10	10	10	10
62	Healthy-Healthy	Soccer	1	0	0	0	0	0	0	0	0	0	1	0	0	0	0	0	1	0	0	0	0	0	0	0	0	0	3	5	5	5	5	5	10	10	5	5	6	10	10	10	10	10	8	10	10	10	10
63	Healthy-Healthy	Volleyball	0	0	0	0	0	0	0	0	0	0	0	0	0	0	0	0	0	0	0	0	0	0	0	0	0	0	5	5	5	5	5	5	10	10	5	5	10	10	10	10	10	10	10	10	10	10	10
64	Injured-Healthy	Soccer	1	0	0	0	0	0	1	0	1	0	1	0	1	0	0	0	1	0	0	0	0	0	0	0	0	0	3	5	5	5	5	5	8	10	4	5	6	10	7	10	10	10	8	10	10	10	10
65	Healthy-Healthy	Soccer	0	0	0	0	0	0	0	0	0	0	0	0	0	0	0	0	0	0	0	0	0	0	0	0	0	0	5	5	5	5	5	5	10	10	5	5	10	10	10	10	10	10	10	10	10	10	10
66	Injured-Injured	Soccer	1	0	1	0	0	0	1	1	1	1	1	0	1	0	1	1	1	1	1	0	1	0	0	0	1	0	3	5	3	5	5	5	5	5	4	4	6	10	7	10	8	8	8	8	8	10	6
67	Healthy-Injured	Soccer	0	0	0	0	0	0	0	0	0	0	0	0	0	0	0	0	0	1	0	0	0	0	0	0	0	0	5	5	5	5	5	5	10	10	5	5	10	10	10	10	10	10	10	8	10	10	10
68	Healthy-Healthy	Volleyball	1	0	1	0	0	0	0	0	1	0	1	0	1	0	1	0	1	0	0	0	0	0	0	0	1	0	3	5	3	5	5	5	10	10	4	5	6	10	7	10	6	10	8	10	10	10	10
69	Healthy-Healthy	Soccer	0	0	0	0	0	0	0	0	0	0	1	0	0	0	0	0	0	0	0	0	0	0	0	0	0	0	5	5	5	5	5	5	10	10	5	5	8	10	10	10	10	10	10	10	10	10	10
70	Healthy-Healthy	Soccer	0	0	0	0	0	0	0	0	0	0	0	0	0	0	0	0	0	0	0	0	0	0	0	0	0	0	5	5	5	5	5	5	10	10	5	5	10	10	10	10	10	10	10	10	10	10	10
71	Healthy-Healthy	Soccer	0	0	0	0	0	0	0	0	0	0	0	0	0	0	0	0	0	0	0	0	0	0	0	0	0	0	5	5	5	5	5	5	10	10	5	5	10	10	10	10	10	10	10	10	10	10	10
72	Healthy-Healthy	Soccer	0	0	0	0	0	0	0	0	0	0	0	0	0	0	0	0	0	0	0	0	0	0	0	0	0	0	5	5	5	5	5	5	10	10	5	5	10	10	10	10	10	10	10	10	10	10	10
73	Injured-Injured	Soccer	1	0	1	0	0	0	1	0	1	0	1	0	1	0	1	1	1	1	0	0	1	0	0	0	0	0	3	5	3	5	5	5	5	10	4	5	6	10	7	10	5	8	8	8	10	10	6
74	Healthy-Healthy	Soccer	1	0	0	0	0	0	0	0	0	0	1	0	0	0	0	0	1	0	0	0	0	0	0	0	0	0	3	5	5	5	5	5	10	10	5	5	8	10	10	10	10	10	8	10	10	10	10
75	Healthy-Healthy	Soccer	0	0	0	0	0	0	0	0	0	0	0	0	0	0	0	0	0	0	0	0	0	0	0	0	0	0	5	5	5	5	5	5	10	10	5	5	10	10	10	10	10	10	10	10	10	10	10
76	Healthy-Healthy	Soccer	0	0	0	0	0	0	0	0	0	0	0	0	0	0	0	1	0	0	0	0	0	0	0	0	0	0	5	5	5	5	5	5	10	10	5	5	10	10	10	10	10	4	10	10	10	10	10
77	Healthy-Healthy	Soccer	0	0	0	0	0	0	0	0	0	0	0	0	0	0	0	0	0	0	0	0	0	0	0	0	0	0	5	5	5	5	5	5	10	10	5	5	10	10	10	10	10	10	10	10	10	10	10
78	Healthy-Healthy	Basketball	0	0	0	0	0	0	0	0	0	0	0	0	0	0	0	0	0	0	0	0	0	0	0	0	0	0	5	5	5	5	5	5	10	10	5	5	10	10	10	10	10	10	10	10	10	10	10
79	Healthy-Healthy	Basketball	0	0	0	0	0	0	0	0	0	0	0	0	0	0	0	0	0	0	0	0	0	0	0	0	0	0	5	5	5	5	5	5	10	10	5	5	10	10	10	10	10	10	10	10	10	10	10
80	Injured-Healthy	Basketball	0	0	0	0	0	0	0	0	0	0	1	0	0	0	0	0	1	0	0	0	0	0	0	0	0	0	5	5	5	5	5	5	10	10	5	5	8	10	10	10	10	10	8	10	10	10	10
81	Injured-Healthy	Volleyball	1	0	1	0	0	0	0	0	0	0	1	0	0	0	0	0	1	0	1	0	0	0	0	0	0	0	3	5	3	5	5	5	10	10	5	5	8	10	10	10	10	10	8	10	8	10	10
82	Healthy-Healthy	Basketball	0	0	0	0	0	0	0	0	0	0	0	0	0	0	0	0	0	0	0	0	0	0	0	0	0	0	5	5	5	5	5	5	10	10	5	5	10	10	10	10	10	10	10	10	10	10	10
83	Healthy-Healthy	Basketball	0	0	0	0	0	0	0	0	0	0	0	0	0	0	0	0	0	0	0	0	0	0	0	0	0	0	5	5	5	5	5	5	10	10	5	5	10	10	10	10	10	10	10	10	10	10	10
84	Healthy-Healthy	Soccer	0	0	0	0	0	0	0	0	0	0	0	0	0	0	0	0	1	0	0	0	0	0	1	0	0	0	5	5	5	5	5	5	10	10	5	5	10	10	10	10	10	10	8	10	10	10	10
85	Injured-Healthy	Volleyball	0	0	0	0	0	0	0	0	0	0	1	0	0	0	0	0	1	0	0	0	0	0	0	0	0	0	5	5	5	5	5	5	10	10	5	5	8	10	10	10	10	10	8	10	10	10	10
86	Healthy-Healthy	Basketball	0	0	0	0	0	0	0	0	0	0	0	0	0	0	0	0	0	0	0	0	0	0	0	0	0	0	5	5	5	5	5	5	10	10	5	5	10	10	10	10	10	10	10	10	10	10	10
87	Injured-Injured	Basketball	0	0	0	0	0	0	0	1	1	1	0	1	1	1	0	0	1	1	1	0	0	0	0	0	1	0	5	5	5	5	5	5	10	8	4	4	10	8	7	7	10	10	8	8	8	10	10
88	Healthy-Healthy	Basketball	0	0	0	0	0	0	0	0	0	0	0	0	0	0	0	0	0	0	1	0	0	0	0	0	0	0	5	5	5	5	5	5	10	10	5	5	10	10	10	10	10	10	10	10	8	10	10
89	Healthy-Healthy	Basketball	0	0	0	0	0	0	0	0	0	0	0	0	0	0	0	0	0	0	0	0	0	0	0	0	0	0	5	5	5	5	5	5	10	10	5	5	10	10	10	10	10	10	10	10	10	10	10
90	Healthy-Healthy	Basketball	0	0	0	0	0	0	0	0	0	0	0	0	0	0	0	0	0	0	0	0	0	0	0	0	0	0	5	5	5	5	5	5	10	10	5	5	10	10	10	10	10	10	10	10	10	10	10
91	Healthy-Healthy	Basketball	0	0	0	0	0	0	0	0	0	0	0	0	0	0	0	0	0	0	0	0	0	0	0	0	0	0	5	5	5	5	5	5	10	10	5	5	10	10	10	10	10	10	10	10	10	10	10
92	Healthy-Healthy	Basketball	0	0	0	0	0	0	0	0	0	0	0	0	0	0	0	0	0	0	0	0	0	0	0	0	0	0	5	5	5	5	5	5	10	10	5	5	10	10	10	10	10	10	10	10	10	10	10
93	Healthy-Healthy	Basketball	0	0	0	0	0	1	0	1	0	1	0	1	0	1	0	1	0	1	0	0	0	0	0	0	0	0	5	5	5	5	5	3	10	8	5	4	10	8	10	7	10	8	10	8	10	10	10
94	Healthy-Healthy	Basketball	0	0	0	0	0	0	0	0	0	0	0	0	0	0	0	0	0	0	0	0	0	0	0	0	0	0	5	5	5	5	5	5	10	10	5	5	10	10	10	10	10	10	10	10	10	10	10
95	Healthy-Injured	Basketball	0	1	0	1	0	0	0	1	0	1	0	1	0	1	0	1	0	1	0	0	0	0	0	1	0	1	5	3	5	3	5	5	10	5	5	3	10	6	10	7	10	6	10	6	10	10	10
96	Healthy-Injured	Basketball	0	0	1	0	0	0	0	0	0	0	1	1	1	0	1	0	1	1	0	0	0	0	0	0	1	0	5	5	3	5	5	5	10	10	5	5	8	8	7	10	8	10	8	8	10	10	10
97	Healthy-Healthy	Basketball	0	0	0	0	0	0	0	0	0	0	0	0	0	0	0	0	0	0	0	0	0	0	0	0	0	0	5	5	5	5	5	5	10	10	5	5	10	10	10	10	10	10	10	10	10	10	10
98	Healthy-Healthy	Basketball	0	0	0	0	0	0	0	0	0	0	0	0	0	0	0	0	0	0	0	0	0	0	0	0	0	0	5	5	5	5	5	5	10	10	5	5	10	10	10	10	10	10	10	10	10	10	10
99	Healthy-Healthy	Basketball	0	0	0	0	0	0	0	0	0	0	0	0	0	0	0	0	0	0	0	0	0	0	0	0	0	0	5	5	5	5	5	5	10	10	5	5	10	10	10	10	10	10	10	10	10	10	10
100	Injured-Injured	Basketball	0	0	0	0	1	1	1	1	1	1	1	1	1	1	0	0	1	1	0	0	1	0	0	0	0	0	5	5	5	5	2	3	5	5	2	4	8	8	7	7	10	10	8	8	10	10	6
101	Healthy-Healthy	Basketball	0	0	0	0	0	0	0	0	0	0	0	0	0	0	0	0	0	0	0	0	0	0	0	0	0	0	5	5	5	5	5	5	10	10	5	5	10	10	10	10	10	10	10	10	10	10	10
102	Healthy-Healthy	Basketball	0	0	0	0	0	0	0	0	0	0	0	0	0	0	0	0	0	0	0	0	0	0	0	0	0	0	5	5	5	5	5	5	10	10	5	5	10	10	10	10	10	10	10	10	10	10	10
103	Healthy-Healthy	Basketball	0	0	0	0	0	0	0	0	0	0	0	0	0	0	0	0	0	0	0	0	0	0	0	0	0	0	5	5	5	5	5	5	10	10	5	5	10	10	10	10	10	10	10	10	10	10	10
104	Healthy-Healthy	Basketball	0	0	0	0	0	0	0	0	0	0	0	0	0	0	0	0	0	0	0	0	0	0	0	0	0	0	5	5	5	5	5	5	10	10	5	5	10	10	10	10	10	10	10	10	10	10	10
105	Injured-Healthy	Basketball	1	1	1	0	1	1	1	1	1	1	1	1	1	1	1	1	1	1	1	0	0	0	0	0	1	1	3	3	3	5	2	3	8	5	4	4	6	8	7	7	6	8	4	8	8	10	10
106	Healthy-Healthy	Basketball	0	0	0	0	0	0	0	0	0	0	0	0	0	0	0	0	0	0	0	0	0	0	0	0	0	0	5	5	5	5	5	5	10	10	5	5	10	10	10	10	10	10	10	10	10	10	10
107	Injured-Injured	Basketball	1	1	1	0	1	1	1	1	1	0	1	1	1	1	1	1	1	1	1	1	0	1	0	0	0	0	3	3	3	5	3	3	5	8	4	5	8	8	7	7	8	8	8	8	8	8	10
108	Healthy-Healthy	Basketball	0	0	0	0	0	0	0	0	0	0	0	0	0	0	0	0	0	0	0	0	0	0	0	0	0	0	5	5	5	5	5	5	10	10	5	5	10	10	10	10	10	10	10	10	10	10	10
109	Healthy-Healthy	Basketball	0	0	0	0	0	0	0	0	0	0	0	0	0	0	0	0	0	0	0	0	0	0	0	0	0	0	5	5	5	5	5	5	10	10	5	5	10	10	10	10	10	10	10	10	10	10	10
110	Healthy-Healthy	Basketball	0	0	0	0	0	0	0	0	0	0	0	0	0	0	0	0	0	0	0	0	0	0	0	0	0	0	5	5	5	5	5	5	10	10	5	5	10	10	10	10	10	10	10	10	10	10	10
111	Healthy-Healthy	Basketball	0	0	0	0	0	0	0	0	0	0	0	0	0	0	0	0	0	0	0	0	0	0	0	0	0	0	5	5	5	5	5	5	10	10	5	5	10	10	10	10	10	10	10	10	10	10	10
112	Injured-Injured	Basketball	1	1	0	1	1	1	1	1	1	1	1	1	1	1	1	1	1	1	0	1	0	0	0	1	1	0	3	3	5	3	2	2	5	5	3	4	6	6	2	7	4	4	4	4	10	8	10
113	Injured-Injured	Basketball	1	1	1	1	1	1	1	1	1	1	1	1	1	0	0	1	1	1	1	1	1	0	0	0	1	1	3	3	3	3	3	3	8	5	4	4	8	8	7	10	10	8	8	8	6	6	6
114	Healthy-Healthy	Basketball	1	0	0	0	0	0	1	0	1	0	0	0	0	0	0	0	1	0	0	0	0	0	0	0	0	0	3	5	5	5	5	5	8	10	4	5	10	10	10	10	10	10	8	10	10	10	10
115	Healthy-Healthy	Soccer	0	0	0	0	0	0	0	0	0	0	0	0	0	0	0	0	0	0	0	0	0	0	0	0	0	0	5	5	5	5	5	5	10	10	5	5	10	10	10	10	10	10	10	10	10	10	10
116	Healthy-Healthy	Basketball	0	0	0	0	0	0	0	0	0	0	0	0	0	0	0	0	0	0	0	0	0	0	0	0	0	0	5	5	5	5	5	5	10	10	5	5	10	10	10	10	10	10	10	10	10	10	10
117	Injured-Injured	Volleyball	0	1	0	1	0	0	0	1	1	1	0	0	1	1	1	1	1	1	1	0	1	1	0	0	1	0	5	3	5	3	5	5	10	8	3	4	10	10	7	7	8	8	8	8	8	10	6
118	Healthy-Injured	Basketball	0	1	1	1	1	1	1	1	1	1	1	1	1	1	1	1	1	1	1	1	0	0	0	0	0	1	5	3	3	3	3	3	8	5	3	4	3	6	7	7	8	8	4	4	8	6	10
119	Healthy-Healthy	Basketball	1	0	1	0	1	0	1	0	1	0	1	1	1	0	0	0	1	1	0	0	0	0	0	0	0	0	3	5	3	5	3	5	8	10	4	5	6	8	7	10	10	10	8	8	10	10	10
120	Injured-Injured	Basketball	1	1	1	0	1	1	1	1	1	1	1	1	1	1	1	1	1	1	1	1	0	0	1	1	1	1	3	3	3	5	2	3	8	8	2	4	8	6	7	7	8	8	8	8	8	8	10
121	Injured-Injured	Basketball	1	0	1	1	1	1	1	1	1	1	1	1	1	1	1	0	1	1	0	1	1	1	0	0	1	1	3	5	3	3	3	3	5	5	2	2	3	6	0	7	8	10	4	8	10	6	6
122	Injured-Healthy	Basketball	0	0	0	0	1	0	0	0	0	0	1	0	0	0	0	0	1	0	0	0	0	0	0	0	0	0	5	5	5	5	2	5	10	10	5	5	8	10	10	10	10	10	8	10	10	10	10
123	Injured-Injured	Basketball	1	1	1	1	1	0	1	1	1	1	1	1	1	0	0	0	1	1	0	0	1	0	0	0	0	0	3	3	3	3	3	5	8	8	4	4	8	8	7	10	10	10	8	8	10	10	6
124	Healthy-Healthy	Basketball	0	0	0	0	0	0	0	0	0	0	0	0	0	0	0	0	0	0	0	0	0	0	0	0	0	0	5	5	5	5	5	5	10	10	5	5	10	10	10	10	10	10	10	10	10	10	10
125	Healthy-Healthy	Basketball	0	0	0	0	0	0	0	0	0	0	0	0	0	0	0	0	0	0	0	0	0	0	0	0	0	0	5	5	5	5	5	5	10	10	5	5	10	10	10	10	10	10	10	10	10	10	10
126	Healthy-Healthy	Volleyball	0	0	0	0	0	0	0	0	0	0	0	0	0	0	0	0	0	0	0	0	0	0	0	0	0	0	5	5	5	5	5	5	10	10	5	5	10	10	10	10	10	10	10	10	10	10	10
127	Healthy-Healthy	Soccer	0	0	0	0	0	0	0	0	0	0	0	0	0	0	0	0	0	0	0	0	0	0	0	0	0	0	5	5	5	5	5	5	10	10	5	5	10	10	10	10	10	10	10	10	10	10	10
128	Injured-Healthy	Soccer	1	0	1	1	0	0	1	1	1	1	1	1	0	1	0	1	1	1	0	0	0	1	0	0	0	0	3	5	3	3	5	5	5	5	4	4	6	8	10	7	10	4	8	8	10	10	10
129	Healthy-Healthy	Soccer	0	0	0	0	0	0	0	0	0	0	0	0	0	0	0	0	0	0	0	0	0	0	0	0	0	0	5	5	5	5	5	5	10	10	5	5	10	10	10	10	10	10	10	10	10	10	10
130	Injured-Healthy	Basketball	1	0	1	0	1	0	1	0	1	0	1	0	1	0	1	0	1	0	0	0	0	0	0	0	1	0	3	5	3	5	2	5	5	10	4	5	6	10	7	10	8	10	8	10	10	10	10
131	Injured-Injured	Basketball	1	1	1	0	1	1	1	1	1	1	1	1	1	1	1	1	1	1	1	1	1	1	1	0	1	1	3	3	3	5	3	3	8	8	4	4	8	8	7	7	8	8	8	8	8	8	4
132	Injured-Healthy	Volleyball	0	0	0	0	0	0	0	0	0	0	0	0	0	0	0	0	1	0	0	0	0	0	0	0	0	0	5	5	5	5	5	5	10	10	5	5	10	10	10	10	10	10	8	10	10	10	10
133	Healthy-Healthy	Soccer	0	0	0	0	0	0	0	0	0	0	0	0	0	0	0	0	0	0	0	0	0	0	0	0	0	0	5	5	5	5	5	5	10	10	5	5	10	10	10	10	10	10	10	10	10	10	10
134	Injured-Injured	Soccer	1	0	1	0	0	0	1	0	1	0	1	1	1	0	1	0	1	1	0	0	0	0	0	0	1	0	3	5	3	5	5	5	8	10	3	5	6	8	7	10	8	10	8	8	10	10	10
135	Healthy-Healthy	Soccer	0	0	0	0	0	0	0	0	0	0	0	0	0	0	0	0	0	0	0	0	0	0	0	0	0	0	5	5	5	5	5	5	10	10	5	5	10	10	10	10	10	10	10	10	10	10	10
136	Injured-Healthy	Soccer	0	0	0	0	0	0	0	0	1	0	1	0	0	0	0	0	1	0	0	0	0	0	0	0	0	0	5	5	5	5	5	5	10	10	4	5	8	10	10	10	10	10	8	10	10	10	10
137	Healthy-Healthy	Soccer	0	0	0	0	0	0	0	0	0	0	0	0	0	0	0	0	0	0	0	0	0	0	0	0	0	0	5	5	5	5	5	5	10	10	5	5	10	10	10	10	10	10	10	10	10	10	10
138	Healthy-Healthy	Soccer	0	0	0	0	0	0	0	0	0	0	0	0	0	0	0	0	0	0	0	0	0	0	0	0	0	0	5	5	5	5	5	5	10	10	5	5	10	10	10	10	10	10	10	10	10	10	10
139	Healthy-Healthy	Soccer	1	0	1	0	1	0	1	0	1	0	1	0	1	0	1	0	1	0	1	0	0	0	0	0	1	0	0	5	3	5	0	5	0	10	0	5	0	10	0	10	4	10	8	10	0	10	10
140	Healthy-Healthy	Soccer	0	0	0	0	0	0	0	0	0	0	0	0	0	0	0	0	0	0	0	0	0	0	0	0	0	0	5	5	5	5	5	5	10	10	5	5	10	10	10	10	10	10	10	10	10	10	10
141	Injured-Injured	Basketball	1	1	1	0	0	0	1	1	1	1	0	0	1	1	1	1	1	1	0	0	1	0	0	0	0	0	3	3	3	5	5	5	5	8	4	4	10	10	7	7	6	6	8	4	10	10	4
142	Healthy-Healthy	Basketball	0	1	0	1	0	1	0	1	0	1	0	1	0	0	0	1	0	1	0	0	0	0	0	0	0	0	5	3	5	3	5	3	10	5	5	3	10	6	10	10	10	8	10	8	10	10	10
143	Healthy-Healthy	Basketball	0	0	0	0	0	1	0	0	0	0	0	0	0	0	0	0	0	0	0	0	0	0	0	0	0	0	5	5	5	5	5	3	10	10	5	5	10	10	10	10	10	10	10	10	10	10	10
144	Healthy-Healthy	Volleyball	0	0	0	0	0	0	0	0	0	0	0	0	0	0	0	0	1	0	0	0	0	0	0	0	0	0	5	5	5	5	5	5	10	10	5	5	10	10	10	10	10	10	8	10	10	10	10
145	Healthy-Injured	Basketball	0	0	1	1	0	0	0	1	0	1	0	1	0	1	0	1	1	1	0	0	0	0	0	0	0	0	5	5	3	3	5	5	10	8	5	4	10	8	10	7	10	8	8	8	10	10	10
146	Injured-Injured	Basketball	1	0	1	0	1	0	1	0	1	0	1	0	1	0	0	0	1	0	0	0	0	0	0	0	0	0	3	5	3	5	3	5	8	10	4	5	8	10	7	10	10	10	8	10	10	10	10
147	Healthy-Healthy	Volleyball	0	0	0	1	0	0	0	1	1	1	1	1	0	0	1	1	1	1	0	0	0	0	0	0	0	0	5	5	5	3	5	5	10	5	3	3	6	6	10	10	4	4	8	8	10	10	10
148	Healthy-Injured	Basketball	0	0	0	0	0	0	0	0	0	0	0	0	0	0	0	0	0	1	0	0	0	1	0	0	0	0	5	5	5	5	5	5	10	10	5	5	10	10	10	10	10	10	10	8	10	10	10
149	Healthy-Healthy	Basketball	0	1	0	0	0	0	0	0	0	0	0	1	0	0	0	0	0	0	0	0	0	0	0	0	0	0	5	3	5	5	5	5	10	10	5	5	10	6	10	10	10	10	10	10	10	10	10
150	Injured-Injured	Basketball	0	0	1	0	1	0	0	1	0	1	1	1	1	0	1	0	1	1	0	0	1	0	0	0	0	1	5	5	3	5	2	5	10	8	5	4	8	8	7	10	8	10	6	8	10	10	2
151	Healthy-Healthy	Basketball	0	0	0	0	0	0	0	0	0	0	0	0	0	0	0	0	0	0	0	0	0	0	0	0	0	0	5	5	5	5	5	5	10	10	5	5	10	10	10	10	10	10	10	10	10	10	10
152	Injured-Injured	Basketball	0	0	0	0	1	0	1	0	1	1	1	0	0	0	0	1	1	1	1	1	0	1	0	0	0	0	5	5	5	5	3	5	8	10	4	4	8	10	10	10	10	8	8	6	8	6	10
153	Injured-Healthy	Basketball	0	0	1	0	0	0	0	0	0	0	1	0	0	0	0	0	0	0	0	0	0	0	0	0	0	0	5	5	0	5	5	5	10	10	5	5	8	10	10	10	10	10	10	10	10	10	10
154	Healthy-Healthy	Volleyball	0	0	0	0	0	0	0	0	0	0	1	0	1	0	0	0	1	0	0	0	0	0	0	0	0	0	5	5	5	5	5	5	10	10	5	5	8	10	7	10	10	10	8	10	10	10	10
155	Healthy-Healthy	Basketball	0	0	0	0	0	0	0	0	0	0	0	0	0	0	0	0	0	0	0	0	0	0	0	0	0	0	5	5	5	5	5	5	10	10	5	5	10	10	10	10	10	10	10	10	10	10	10
156	Healthy-Healthy	Basketball	0	0	0	0	0	0	0	0	0	0	0	0	0	0	0	0	0	0	0	0	0	0	0	0	0	0	5	5	5	5	5	5	10	10	5	5	10	10	10	10	10	10	10	10	10	10	10
157	Injured-Injured	Basketball	1	1	0	0	0	0	0	0	0	0	0	0	0	0	0	0	1	1	0	0	0	0	0	0	0	0	3	3	5	5	5	5	10	10	5	5	10	10	10	10	10	10	8	4	10	10	10
158	Healthy-Injured	Basketball	0	1	0	1	0	1	0	1	0	1	0	1	0	1	0	0	0	1	0	0	0	0	0	0	0	0	5	3	5	3	5	3	10	5	5	4	10	6	10	7	10	10	10	8	10	10	10
159	Healthy-Healthy	Basketball	0	0	0	0	0	0	0	0	0	0	0	0	0	0	0	0	0	0	0	0	0	0	0	0	0	0	5	5	5	5	5	5	10	10	5	5	10	10	10	10	10	10	10	10	10	10	10
160	Healthy-Injured	Basketball	0	0	0	0	0	0	0	0	0	0	0	1	0	0	0	0	0	0	0	0	0	0	0	0	0	0	5	5	5	5	5	5	10	10	5	5	10	8	10	10	10	10	10	10	10	10	10
161	Healthy-Healthy	Basketball	0	1	0	1	0	0	0	0	0	0	0	1	0	0	0	0	0	1	0	1	0	1	0	0	0	0	5	3	5	3	5	5	10	10	5	5	10	8	10	10	10	10	10	8	10	8	10
162	Healthy-Healthy	Basketball	0	0	0	0	0	0	0	0	0	0	0	0	0	0	0	0	0	0	0	0	0	0	0	0	0	0	5	5	5	5	5	5	10	10	5	5	10	10	10	10	10	10	10	10	10	10	10
163	Healthy-Healthy	Basketball	0	0	0	0	0	0	0	0	0	0	0	0	0	0	0	0	0	0	0	0	0	0	0	0	0	0	5	5	5	5	5	5	10	10	5	5	10	10	10	10	10	10	10	10	10	10	10
164	Healthy-Healthy	Basketball	0	0	0	0	0	0	0	0	0	0	0	0	0	0	0	0	0	0	0	0	0	0	0	0	0	0	5	5	5	5	5	5	10	10	5	5	10	10	10	10	10	10	10	10	10	10	10
165	Healthy-Healthy	Basketball	0	0	0	0	0	0	0	0	0	0	0	0	0	0	0	0	0	0	0	0	0	0	0	0	0	0	5	5	5	5	5	5	10	10	5	5	10	10	10	10	10	10	10	10	10	10	10
166	Healthy-Healthy	Basketball	0	0	0	0	0	0	0	0	0	0	0	0	0	0	0	0	0	0	0	0	0	0	0	0	0	0	5	5	5	5	5	5	10	10	5	5	10	10	10	10	10	10	10	10	10	10	10
167	Healthy-Healthy	Basketball	0	0	0	0	0	0	0	0	0	0	0	0	0	0	0	0	0	0	0	0	0	0	0	0	0	0	5	5	5	5	5	5	10	10	5	5	10	10	10	10	10	10	10	10	10	10	10
168	Injured-Injured	Basketball	1	1	1	0	1	1	1	0	0	0	0	1	1	1	0	1	1	1	0	0	1	0	0	0	1	1	3	3	3	5	3	2	8	10	5	5	10	8	7	7	10	8	8	8	10	10	6
169	Healthy-Healthy	Basketball	0	0	0	0	0	0	0	0	0	0	0	0	0	0	0	0	0	0	0	0	0	0	0	0	0	0	5	5	5	5	5	5	10	10	5	5	10	10	10	10	10	10	10	10	10	10	10
170	Healthy-Injured	Basketball	0	0	0	0	0	0	0	1	0	1	0	1	0	1	0	1	0	1	0	0	0	0	0	0	0	0	5	5	5	5	5	5	10	8	5	4	10	6	10	7	10	4	10	8	10	10	10
171	Healthy-Healthy	Basketball	0	0	0	0	0	0	0	0	0	0	0	0	0	0	0	0	0	0	0	0	0	0	0	0	0	0	5	5	5	5	5	5	10	10	5	5	10	10	10	10	10	10	10	10	10	10	10
172	Healthy-Healthy	Basketball	0	0	0	0	0	0	0	0	0	0	0	0	0	0	0	0	0	0	0	0	0	0	0	0	0	0	5	5	5	5	5	5	10	10	5	5	10	10	10	10	10	10	10	10	10	10	10
173	Healthy-Healthy	Basketball	1	0	0	0	0	0	0	0	1	0	1	1	0	0	0	0	1	1	0	0	0	0	0	0	0	0	3	5	5	5	5	5	10	10	4	5	8	8	10	10	10	10	8	8	10	10	10
174	Healthy-Healthy	Basketball	0	0	0	1	0	0	0	0	0	0	0	0	0	0	0	0	0	1	0	0	0	0	0	0	0	1	5	5	5	3	5	5	10	10	5	5	10	10	10	10	10	10	10	8	10	10	10
175	Healthy-Healthy	Basketball	1	1	0	1	1	0	0	0	0	0	1	1	0	0	0	0	1	1	0	0	0	0	0	0	0	0	3	3	5	3	3	5	10	10	5	5	8	8	10	10	10	10	8	8	10	10	10
176	Healthy-Healthy	Basketball	0	0	0	0	0	0	0	0	0	0	0	0	0	0	0	0	0	1	0	1	0	1	0	0	0	0	5	5	5	5	5	5	10	10	5	5	10	10	10	10	10	10	10	8	10	8	10
177	Healthy-Healthy	Basketball	0	0	0	0	0	0	0	0	0	0	0	0	0	1	0	0	0	1	0	0	0	0	0	0	0	0	5	5	5	5	5	5	10	10	5	5	10	10	10	7	10	10	10	8	10	10	10
178	Healthy-Healthy	Basketball	0	0	0	0	0	0	0	0	0	0	0	0	0	0	0	0	0	0	0	0	0	0	0	0	0	0	5	5	5	5	5	5	10	10	5	5	10	10	10	10	10	10	10	10	10	10	10
179	Healthy-Healthy	Volleyball	0	0	0	0	0	0	0	0	0	0	0	0	0	0	0	0	0	0	0	0	0	0	0	0	0	0	5	5	5	5	5	5	10	10	5	5	10	10	10	10	10	10	10	10	10	10	10
180	Healthy-Healthy	Basketball	0	0	0	0	0	0	0	0	0	0	0	0	0	0	0	0	0	0	0	0	0	0	0	0	0	0	5	5	5	5	5	5	10	10	5	5	10	10	10	10	10	10	10	10	10	10	10
181	Healthy-Healthy	Basketball	0	0	0	0	0	0	0	0	0	1	0	0	0	1	0	0	0	1	0	0	0	0	0	0	0	0	5	5	5	5	5	5	10	10	5	4	10	10	10	7	10	10	10	8	10	10	10
182	Healthy-Healthy	Basketball	0	0	0	0	0	0	0	0	0	0	0	0	0	0	0	0	0	0	0	0	0	0	0	0	0	0	5	5	5	5	5	5	10	10	5	5	10	10	10	10	10	10	10	10	10	10	10
183	Injured-Healthy	Basketball	0	0	1	0	0	0	0	0	0	0	0	0	0	0	0	0	1	0	0	0	0	0	0	0	0	0	5	5	3	5	5	5	10	10	5	5	10	10	10	10	10	10	8	10	10	10	10
184	Healthy-Healthy	Basketball	0	0	0	0	0	0	0	0	0	0	0	0	0	0	0	0	0	0	0	0	0	0	0	0	0	0	5	5	5	5	5	5	10	10	5	5	10	10	10	10	10	10	10	10	10	10	10
185	Healthy-Healthy	Basketball	0	0	0	0	0	0	0	0	0	0	0	0	0	0	0	0	0	0	0	0	0	0	0	0	0	0	5	5	5	5	5	5	10	10	5	5	10	10	10	10	10	10	10	10	10	10	10
186	Healthy-Healthy	Basketball	0	0	0	0	0	0	0	0	0	0	0	0	0	0	0	0	0	0	0	0	0	0	0	0	0	0	5	5	5	5	5	5	10	10	5	5	10	10	10	10	10	10	10	10	10	10	10
187	Healthy-Healthy	Basketball	0	0	0	0	0	0	0	0	0	0	0	0	0	0	0	0	0	0	0	0	0	0	0	0	0	0	5	5	5	5	5	5	10	10	5	5	10	10	10	10	10	10	10	10	10	10	10
188	Injured-Healthy	Basketball	1	1	1	1	1	1	0	0	1	1	1	1	1	1	1	1	1	1	0	0	1	0	0	1	1	1	3	0	3	3	2	2	10	10	2	3	6	6	7	2	4	4	4	4	10	10	4
189	Healthy-Healthy	Basketball	0	0	0	0	0	0	0	0	0	0	0	0	0	0	0	0	0	0	0	0	0	0	0	0	0	0	5	5	5	5	5	5	10	10	5	5	10	10	10	10	10	10	10	10	10	10	10
190	Injured-Injured	Basketball	1	1	1	1	1	0	1	1	1	0	1	1	1	0	1	1	1	1	0	0	0	0	0	0	0	0	3	3	3	3	3	5	8	8	4	5	8	8	7	10	8	8	8	8	10	10	10
191	Healthy-Healthy	Basketball	0	0	0	0	0	0	0	0	0	0	0	0	0	0	0	0	0	0	0	0	0	0	0	0	0	0	5	5	5	5	5	5	10	10	5	5	10	10	10	10	10	10	10	10	10	10	10
192	Healthy-Healthy	Basketball	0	0	0	0	0	0	0	0	0	0	0	0	0	0	1	0	1	0	0	0	1	0	0	0	0	0	5	5	5	5	5	5	10	10	5	5	10	10	10	10	8	10	8	10	10	10	4
193	Healthy-Injured	Basketball	0	0	0	0	0	0	0	0	0	0	0	1	0	0	0	0	0	0	0	0	0	0	0	0	0	0	5	5	5	5	5	5	10	10	5	5	10	8	10	10	10	10	10	10	10	10	10
194	Healthy-Healthy	Basketball	0	0	0	0	0	0	0	0	0	0	0	0	0	0	0	0	0	0	0	0	0	0	0	0	0	0	5	5	5	5	5	5	10	10	5	5	10	10	10	10	10	10	10	10	10	10	10
195	Healthy-Healthy	Basketball	0	0	0	0	0	0	0	0	0	0	0	0	0	0	0	0	0	0	0	0	0	0	0	0	0	0	5	5	5	5	5	5	10	10	5	5	10	10	10	10	10	10	10	10	10	10	10
196	Healthy-Healthy	Basketball	0	0	0	0	0	0	0	0	0	0	0	0	0	0	0	0	0	0	0	0	0	0	0	0	0	0	5	5	5	5	5	5	10	10	5	5	10	10	10	10	10	10	10	10	10	10	10
197	Healthy-Healthy	Basketball	0	0	0	0	0	0	0	0	0	0	0	0	0	0	0	0	0	0	0	0	0	0	0	0	0	0	5	5	5	5	5	5	10	10	5	5	10	10	10	10	10	10	10	10	10	10	10
198	Healthy-Healthy	Basketball	0	0	0	0	0	0	0	0	0	0	0	0	0	0	0	0	0	0	0	0	0	0	0	0	0	0	5	5	5	5	5	5	10	10	5	5	10	10	10	10	10	10	10	10	10	10	10
199	Injured-Injured	Basketball	1	1	0	1	0	1	0	1	1	1	1	1	1	1	0	1	0	1	0	1	0	1	0	1	0	1	3	3	5	3	5	2	10	5	4	3	8	6	7	7	10	6	10	4	10	6	10
200	Healthy-Healthy	Basketball	0	0	0	0	0	0	0	0	0	0	0	0	0	0	0	0	0	0	0	0	0	0	0	0	0	0	5	5	5	5	5	5	10	10	5	5	10	10	10	10	10	10	10	10	10	10	10
201	Injured-Healthy	Basketball	1	0	1	0	1	1	1	0	1	1	1	1	0	1	1	0	1	1	1	1	0	0	0	1	0	0	3	5	3	5	2	3	5	10	3	4	8	8	10	7	8	10	4	8	6	8	10
202	Injured-Injured	Basketball	0	0	0	0	0	0	0	0	0	1	0	0	0	0	1	1	1	1	0	0	0	0	0	0	0	0	5	5	5	5	5	5	10	10	5	4	10	10	10	10	8	8	8	8	10	10	10
203	Healthy-Healthy	Basketball	0	0	0	0	0	0	0	0	0	0	0	0	0	0	0	0	0	0	0	0	0	0	0	0	0	0	5	5	5	5	5	5	10	10	5	5	10	10	10	10	10	10	10	10	10	10	10
204	Healthy-Healthy	Soccer	0	0	0	0	0	0	0	0	0	0	0	0	0	0	0	0	0	0	0	0	0	0	0	0	0	0	5	5	5	5	5	5	10	10	5	5	10	10	10	10	10	10	10	10	10	10	10
205	Injured-Injured	Basketball	1	0	0	1	1	1	1	1	1	1	1	1	1	1	1	1	1	1	0	0	0	0	0	0	0	1	3	5	5	3	3	3	5	5	4	3	6	6	7	7	4	4	8	8	10	10	10
206	Injured-Injured	Basketball	1	0	0	0	1	0	1	0	1	1	1	1	1	0	1	0	1	0	0	0	0	0	0	0	1	0	3	5	5	5	2	5	8	10	4	4	8	8	7	10	8	10	8	10	10	10	10
207	Healthy-Healthy	Basketball	0	0	0	0	0	0	0	0	0	0	0	0	0	0	0	0	0	0	0	0	0	0	0	0	0	0	5	5	5	5	5	5	10	10	5	5	10	10	10	10	10	10	10	10	10	10	10
208	Injured-Healthy	Basketball	0	0	0	0	1	0	0	0	1	0	1	0	1	0	1	0	1	0	1	0	0	0	0	0	0	0	5	5	5	5	4	5	10	10	4	5	8	10	2	10	8	10	4	10	8	10	10
209	Healthy-Healthy	Basketball	0	0	0	0	0	0	0	0	0	0	0	0	0	0	0	0	0	0	0	0	0	0	0	0	0	0	5	5	5	5	5	5	10	10	5	5	10	10	10	10	10	10	10	10	10	10	10
210	Healthy-Healthy	Basketball	0	0	0	0	0	0	0	0	0	0	0	0	0	0	0	0	0	0	0	0	0	0	0	0	0	0	5	5	5	5	5	5	10	10	5	5	10	10	10	10	10	10	10	10	10	10	10
211	Injured-Injured	Basketball	1	1	0	0	1	1	1	1	1	1	1	1	1	1	1	1	1	1	1	0	0	0	0	0	1	1	3	3	5	5	2	2	5	5	4	4	6	6	7	7	4	4	0	4	8	10	10
212	Healthy-Healthy	Basketball	0	0	0	0	0	0	0	0	0	0	0	0	0	0	0	0	0	0	0	0	0	0	0	0	0	0	5	5	5	5	5	5	10	10	5	5	10	10	10	10	10	10	10	10	10	10	10
213	Healthy-Healthy	Basketball	0	0	0	0	0	0	0	0	0	0	0	0	0	0	0	0	0	0	0	0	0	0	0	0	0	0	5	5	5	5	5	5	10	10	5	5	10	10	10	10	10	10	10	10	10	10	10
214	Healthy-Injured	Basketball	0	1	0	0	0	1	0	1	0	1	0	1	0	1	0	1	0	1	0	0	0	1	0	0	0	1	5	3	5	5	5	3	10	5	5	3	10	8	10	7	10	4	10	8	10	10	10
215	Injured-Injured	Basketball	0	1	0	1	1	1	0	1	0	1	0	1	0	1	1	1	1	1	0	0	0	0	0	0	0	0	5	3	5	3	2	3	10	5	5	4	10	8	10	7	8	8	8	8	10	10	10
216	Healthy-Healthy	Basketball	0	0	0	0	0	0	0	0	0	0	0	0	0	0	0	0	0	0	0	0	0	0	0	0	0	0	5	5	5	5	5	5	10	10	5	5	10	10	10	10	10	10	10	10	10	10	10
217	Healthy-Healthy	Basketball	0	0	0	0	0	0	0	0	0	0	0	0	0	0	0	0	0	0	0	0	0	0	0	0	0	0	5	5	5	5	5	5	10	10	5	5	10	10	10	10	10	10	10	10	10	10	10
218	Healthy-Healthy	Basketball	0	0	0	0	0	0	0	0	0	0	0	0	0	0	0	0	0	0	0	0	0	0	0	0	0	0	5	5	5	5	5	5	10	10	5	5	10	10	10	10	10	10	10	10	10	10	10
219	Healthy-Healthy	Basketball	0	0	0	0	0	0	0	0	0	0	0	0	0	0	0	0	0	1	0	0	0	0	0	0	0	0	5	5	5	5	5	5	10	10	5	5	10	10	10	10	10	10	10	8	10	10	10
220	Healthy-Injured	Basketball	0	1	0	0	0	0	0	0	0	1	0	1	0	1	0	0	0	0	0	0	0	0	0	0	0	0	5	3	5	5	5	5	10	10	5	4	10	8	10	7	10	10	10	10	10	10	10
221	Healthy-Injured	Basketball	0	1	0	0	0	0	0	1	0	1	0	1	0	1	0	1	0	1	0	0	0	0	0	0	0	1	5	3	5	5	5	5	10	5	5	4	10	6	10	7	10	4	10	8	10	10	10
222	Healthy-Healthy	Basketball	0	0	0	0	0	0	0	0	0	0	0	0	0	0	0	0	0	0	0	0	0	0	0	0	0	0	5	5	5	5	5	5	10	10	5	5	10	10	10	10	10	10	10	10	10	10	10
223	Injured-Healthy	Basketball	1	0	0	0	0	0	1	0	0	0	0	0	0	0	0	0	1	1	0	0	0	0	0	0	1	0	3	5	5	5	5	5	8	10	5	5	10	10	10	10	10	10	8	8	10	10	10
224	Healthy-Healthy	Basketball	0	0	0	0	0	0	0	0	0	0	0	0	0	0	0	0	0	0	0	0	0	0	0	0	0	0	5	5	5	5	5	5	10	10	5	5	10	10	10	10	10	10	10	10	10	10	10
225	Healthy-Healthy	Basketball	0	0	0	0	0	0	0	0	0	0	0	0	0	0	0	0	0	0	0	0	0	0	0	0	0	0	5	5	5	5	5	5	10	10	5	5	10	10	10	10	10	10	10	10	10	10	10
226	Healthy-Healthy	Basketball	0	0	0	0	0	0	0	0	0	0	0	0	0	0	0	0	0	0	0	0	0	0	0	0	0	0	5	5	5	5	5	5	10	10	5	5	10	10	10	10	10	10	10	10	10	10	10
227	Healthy-Injured	Basketball	0	1	0	0	0	0	0	1	0	1	0	1	0	0	0	0	0	1	0	0	0	0	0	0	0	0	5	3	5	5	5	5	10	8	5	4	10	8	10	10	10	10	10	8	10	10	10
228	Injured-Injured	Basketball	1	0	1	0	1	0	0	1	1	1	1	0	0	0	1	0	1	1	0	0	1	0	1	0	1	0	3	5	3	5	2	5	10	8	3	4	6	10	10	10	4	10	8	8	10	10	6
229	Injured-Healthy	Basketball	1	0	1	0	0	0	1	1	1	1	0	0	0	0	0	0	1	0	0	0	1	0	0	0	0	0	3	5	3	5	5	5	8	8	4	4	10	10	10	10	10	10	8	10	10	10	6
230	Healthy-Healthy	Basketball	0	0	0	0	0	0	0	0	0	0	0	0	0	0	0	0	0	0	0	0	0	0	0	0	0	0	5	5	5	5	5	5	10	10	5	5	10	10	10	10	10	10	10	10	10	10	10
231	Healthy-Healthy	Basketball	0	0	0	0	0	0	0	0	0	0	0	0	0	0	0	0	0	0	0	0	0	0	0	0	0	0	5	5	5	5	5	5	10	10	5	5	10	10	10	10	10	10	10	10	10	10	10
232	Healthy-Healthy	Basketball	0	0	0	0	0	0	0	0	0	0	0	0	0	0	0	0	0	0	0	0	0	0	0	0	0	0	5	5	5	5	5	5	10	10	5	5	10	10	10	10	10	10	10	10	10	10	10
233	Healthy-Healthy	Basketball	0	0	0	0	0	0	0	0	0	0	0	0	0	0	0	0	0	0	0	0	0	0	0	0	0	0	5	5	5	5	5	5	10	10	5	5	10	10	10	10	10	10	10	10	10	10	10
234	Healthy-Healthy	Basketball	0	0	0	0	0	0	0	0	0	0	0	0	0	0	0	0	0	0	0	0	0	0	0	0	0	0	5	5	5	5	5	5	10	10	5	5	10	10	10	10	10	10	10	10	10	10	10
235	Healthy-Healthy	Basketball	0	0	0	0	0	0	0	0	0	0	0	0	0	1	0	0	0	0	0	0	0	0	0	0	0	0	5	5	5	5	5	5	10	10	5	5	10	10	10	7	10	10	10	10	10	10	10
236	Healthy-Healthy	Basketball	0	0	0	0	0	0	0	0	0	0	0	0	0	0	0	0	0	0	0	0	0	0	0	0	0	0	5	5	5	5	5	5	10	10	5	5	10	10	10	10	10	10	10	10	10	10	10
237	Healthy-Healthy	Basketball	0	0	0	0	0	0	0	0	0	0	0	0	0	0	0	0	0	0	0	0	0	0	0	0	0	0	5	5	5	5	5	5	10	10	5	5	10	10	10	10	10	10	10	10	10	10	10
238	Healthy-Injured	Basketball	0	1	0	0	0	1	0	1	0	0	0	1	0	1	0	0	0	1	0	0	0	0	0	0	0	0	5	3	5	5	5	3	10	8	5	5	10	8	10	7	10	10	10	8	10	10	10
239	Healthy-Healthy	Basketball	0	1	0	1	0	0	0	1	0	0	0	1	0	1	0	0	0	1	0	0	0	1	0	0	0	0	5	3	5	3	5	5	10	8	5	5	10	3	10	7	10	10	10	8	10	10	10
240	Injured-Injured	Volleyball	0	1	0	0	1	1	0	0	1	1	1	1	1	0	1	1	1	1	1	0	0	0	0	0	1	0	5	3	5	5	3	3	10	10	4	4	8	8	7	10	8	8	8	8	8	10	10
241	Healthy-Injured	Basketball	0	1	0	1	0	0	0	1	0	0	0	1	0	0	0	1	0	1	0	0	0	0	0	0	0	0	5	3	5	3	5	5	10	8	5	5	10	6	10	10	10	8	10	8	10	10	10
242	Injured-Injured	Basketball	0	0	0	0	0	0	0	0	0	0	0	0	0	0	0	0	1	1	1	1	0	0	0	0	0	0	5	5	5	5	5	5	10	10	5	5	10	10	10	10	10	10	8	8	8	8	10
243	Healthy-Healthy	Basketball	0	0	0	0	0	0	0	0	0	0	0	0	0	0	0	0	0	0	0	0	0	0	0	0	0	0	5	5	5	5	5	5	10	10	5	5	10	10	10	10	10	10	10	10	10	10	10
244	Healthy-Healthy	Basketball	0	0	0	0	0	0	0	0	0	0	0	0	0	0	0	0	0	0	0	0	0	0	0	0	0	0	5	5	5	5	5	5	10	10	5	5	10	10	10	10	10	10	10	10	10	10	10
245	Injured-Injured	Basketball	1	1	0	0	1	1	1	1	0	1	1	1	1	1	1	0	1	1	0	0	1	0	0	0	1	0	3	3	5	5	2	3	5	5	5	4	6	6	7	7	4	10	8	4	10	10	6
246	Healthy-Injured	Basketball	0	0	0	1	0	0	0	0	0	0	0	0	0	0	0	0	0	1	0	0	0	0	0	0	0	0	5	5	5	3	5	5	10	10	5	5	10	10	10	10	10	10	10	8	10	10	10
247	Injured-Healthy	Basketball	1	1	1	1	0	0	0	0	1	1	1	1	0	1	1	1	1	1	1	1	0	1	0	1	1	0	3	3	3	3	5	5	10	10	4	4	8	8	10	7	8	8	8	8	8	8	10
248	Healthy-Healthy	Basketball	0	0	0	0	0	0	0	0	0	0	0	0	0	0	0	0	0	0	0	0	0	0	0	0	0	0	5	5	5	5	5	5	10	10	5	5	10	10	10	10	10	10	10	10	10	10	10
249	Healthy-Healthy	Basketball	0	0	0	0	0	0	0	0	0	0	0	0	0	0	0	0	0	0	0	0	0	0	0	0	0	0	5	5	5	5	5	5	10	10	5	5	10	10	10	10	10	10	10	10	10	10	10
250	Healthy-Healthy	Basketball	0	0	0	0	0	0	0	0	0	0	0	0	0	0	0	0	0	0	0	0	0	0	0	0	0	0	5	5	5	5	5	5	10	10	5	5	10	10	10	10	10	10	10	10	10	10	10
251	Healthy-Injured	Basketball	1	1	1	1	0	1	0	1	0	0	1	1	1	0	0	0	1	1	0	0	0	0	0	0	0	0	3	3	3	3	5	3	10	8	5	5	8	8	7	10	10	10	8	8	10	10	10
252	Healthy-Healthy	Basketball	0	0	0	0	0	0	0	0	0	0	0	0	0	0	0	0	0	0	0	0	0	0	0	0	0	0	5	5	5	5	5	5	10	10	5	5	10	10	10	10	10	10	10	10	10	10	10
253	Injured-Injured	Basketball	1	0	0	0	0	0	1	0	1	1	1	0	0	0	1	1	1	1	1	1	0	0	0	0	1	1	3	5	5	5	5	5	8	10	4	4	8	10	10	10	8	8	8	8	6	6	10
254	Injured-Healthy	Basketball	1	0	1	0	0	0	0	0	0	0	1	0	0	0	0	0	1	0	0	0	0	0	0	0	0	0	3	5	3	5	5	5	10	10	5	5	8	10	10	10	10	10	8	10	10	10	10
255	Healthy-Injured	Basketball	0	1	0	0	0	0	0	1	0	1	0	1	0	1	0	0	0	1	0	0	0	1	0	0	0	1	5	3	5	5	5	5	10	8	5	4	10	8	10	7	10	10	10	8	10	10	10
256	Healthy-Healthy	Basketball	0	0	0	0	0	0	0	0	0	0	0	0	0	0	0	0	0	0	0	0	0	0	0	0	0	0	5	5	5	5	5	5	10	10	5	5	10	10	10	10	10	10	10	10	10	10	10
257	Injured-Injured	Basketball	0	0	1	0	0	0	0	0	1	1	0	0	1	0	1	0	1	1	1	0	0	0	0	0	1	0	5	5	0	5	5	5	10	10	2	2	10	10	7	10	8	10	6	6	8	10	10
258	Healthy-Injured	Basketball	0	1	0	0	0	0	0	0	0	1	0	1	0	0	0	1	0	1	0	1	0	1	0	0	0	0	5	3	5	5	5	5	10	10	5	4	10	8	10	10	10	8	10	8	10	8	10
259	Healthy-Healthy	Basketball	0	0	0	0	0	0	0	0	0	0	0	0	0	0	0	0	0	0	0	0	0	0	0	0	0	0	5	5	5	5	5	5	10	10	5	5	10	10	10	10	10	10	10	10	10	10	10
260	Healthy-Healthy	Basketball	0	0	0	0	0	0	0	0	0	0	0	1	0	1	0	0	0	0	0	0	0	0	0	0	0	0	5	5	5	5	5	5	10	10	5	5	10	8	10	7	10	10	10	10	10	10	10
261	Healthy-Healthy	Basketball	0	0	0	0	0	0	0	0	0	0	0	0	0	0	0	0	0	0	0	0	0	0	0	0	0	0	5	5	5	5	5	5	10	10	5	5	10	10	10	10	10	10	10	10	10	10	10
262	Healthy-Healthy	Basketball	0	0	0	0	0	0	0	0	0	0	0	0	0	0	0	0	0	0	0	0	0	0	0	0	0	0	5	5	5	5	5	5	10	10	5	5	10	10	10	10	10	10	10	10	10	10	10
263	Injured-Healthy	Soccer	0	0	0	0	0	0	0	0	0	0	1	0	0	0	0	0	1	0	0	0	0	0	0	0	0	0	5	5	5	5	5	5	10	10	5	5	8	10	10	10	10	10	8	10	10	10	10
264	Healthy-Healthy	Soccer	0	0	0	0	0	0	0	0	0	0	0	1	0	0	0	1	0	0	0	0	0	1	0	0	0	0	5	5	5	5	5	5	10	10	5	5	10	8	10	10	10	8	10	10	10	10	10
265	Healthy-Healthy	Soccer	0	0	0	0	0	0	0	0	0	0	0	0	0	0	0	0	0	0	0	0	0	0	0	0	0	0	5	5	5	5	5	5	10	10	5	5	10	10	10	10	10	10	10	10	10	10	10
266	Healthy-Healthy	Soccer	0	0	0	0	0	0	0	0	0	0	0	0	0	0	0	0	0	0	0	0	0	0	0	0	0	0	5	5	5	5	5	5	10	10	5	5	10	10	10	10	10	10	10	10	10	10	10
267	Healthy-Healthy	Soccer	0	0	0	0	0	0	0	0	0	0	0	0	0	0	0	0	0	0	0	0	0	0	0	0	0	0	5	5	5	5	5	5	10	10	5	5	10	10	10	10	10	10	10	10	10	10	10
268	Healthy-Healthy	Soccer	1	0	0	0	1	0	1	0	1	0	1	0	0	0	0	0	1	0	0	0	0	1	0	0	1	0	3	5	5	5	3	5	5	10	3	5	6	10	10	10	10	10	8	10	10	10	10
269	Healthy-Healthy	Soccer	0	0	0	0	0	0	0	0	0	0	0	1	0	0	0	0	0	0	0	0	0	0	0	0	0	0	5	5	5	5	5	5	10	10	5	5	10	8	10	10	10	10	10	10	10	10	10
270	Healthy-Healthy	Soccer	0	0	0	0	0	0	0	0	0	0	0	0	0	0	0	0	0	0	0	0	0	0	0	0	0	0	5	5	5	5	5	5	10	10	5	5	10	10	10	10	10	10	10	10	10	10	10
271	Healthy-Healthy	Soccer	0	0	0	0	0	0	0	0	0	0	0	0	0	0	0	0	0	0	0	0	0	0	0	0	0	0	5	5	5	5	5	5	10	10	5	5	10	10	10	10	10	10	10	10	10	10	10
272	Healthy-Healthy	Volleyball	1	0	0	0	0	0	0	0	0	0	0	0	0	0	0	0	0	0	0	0	0	0	0	0	0	0	3	5	5	5	5	5	10	10	5	5	10	10	10	10	10	10	10	10	10	10	10
273	Healthy-Healthy	Volleyball	0	0	0	0	0	0	0	0	0	0	0	0	0	0	0	0	0	0	0	0	0	0	0	0	0	0	5	5	5	5	5	5	10	10	5	5	10	10	10	10	10	10	10	10	10	10	10
274	Healthy-Healthy	Volleyball	0	0	0	0	0	0	0	0	0	0	0	0	0	0	0	0	0	0	0	0	0	0	0	0	0	0	5	5	5	5	5	5	10	10	5	5	10	10	10	10	10	10	10	10	10	10	10
275	Healthy-Injured	Volleyball	0	0	0	0	0	1	0	0	0	1	0	1	0	0	0	0	0	1	0	0	0	0	0	0	0	0	5	5	5	5	5	3	10	10	5	4	10	8	10	10	10	10	10	8	10	10	10
276	Healthy-Healthy	Volleyball	0	0	0	0	0	0	0	0	0	0	0	0	0	0	0	0	0	0	0	0	0	0	0	0	0	0	5	5	5	5	5	5	10	10	5	5	10	10	10	10	10	10	10	10	10	10	10
277	Healthy-Healthy	Volleyball	0	0	0	0	0	0	0	0	0	0	0	0	0	0	0	0	0	0	0	0	0	0	0	0	0	0	5	5	5	5	5	5	10	10	5	5	10	10	10	10	10	10	10	10	10	10	10
278	Healthy-Healthy	Volleyball	0	0	0	0	0	0	0	0	0	1	1	0	0	1	1	0	0	0	0	0	0	0	0	0	0	0	5	5	5	5	5	5	10	10	5	3	6	10	10	7	8	10	10	10	10	10	10
279	Healthy-Healthy	Volleyball	0	0	0	0	0	0	0	0	0	0	0	0	0	0	0	0	0	0	0	0	0	0	0	0	0	0	5	5	5	5	5	5	10	10	5	5	10	10	10	10	10	10	10	10	10	10	10
280	Healthy-Healthy	Volleyball	0	0	0	0	0	0	0	0	0	0	0	0	0	0	0	0	0	0	0	0	0	0	0	0	0	0	5	5	5	5	5	5	10	10	5	5	10	10	10	10	10	10	10	10	10	10	10
281	Healthy-Injured	Volleyball	0	0	0	0	0	0	0	0	0	0	1	0	0	0	0	0	0	1	0	0	0	0	0	0	0	0	5	5	5	5	5	5	10	10	5	5	8	10	10	10	10	10	10	8	10	10	10
282	Healthy-Healthy	Volleyball	0	0	0	0	0	0	0	0	0	0	0	0	0	0	0	0	0	0	0	0	0	0	0	0	0	0	5	5	5	5	5	5	10	10	5	5	10	10	10	10	10	10	10	10	10	10	10
283	Healthy-Healthy	Volleyball	0	0	0	0	1	0	0	0	0	0	1	0	1	0	1	0	1	0	0	0	0	0	0	0	0	0	5	5	5	5	3	5	10	10	5	5	8	10	7	10	8	10	8	10	10	10	10
284	Healthy-Healthy	Volleyball	0	0	0	0	0	0	0	0	0	0	0	0	0	0	0	0	0	0	0	0	0	0	0	0	0	0	5	5	5	5	5	5	10	10	5	5	10	10	10	10	10	10	10	10	10	10	10
285	Healthy-Healthy	Volleyball	0	0	0	0	0	0	0	0	0	0	0	0	0	0	0	0	1	0	0	0	0	0	0	0	0	0	5	5	5	5	5	5	10	10	5	5	10	10	10	10	10	10	8	10	10	10	10
286	Healthy-Healthy	Volleyball	0	0	0	0	0	0	0	0	1	0	1	0	0	0	0	0	0	0	0	0	0	0	0	0	0	0	5	5	5	5	5	5	10	10	4	5	8	10	10	10	10	10	10	10	10	10	10
287	Injured-Healthy	Volleyball	1	1	1	1	1	1	1	0	1	1	1	1	1	0	0	0	1	1	0	0	0	0	0	0	0	0	3	3	3	3	2	3	8	10	4	4	6	8	7	10	10	10	8	8	10	10	10
288	Healthy-Healthy	Volleyball	0	0	0	0	0	0	0	0	0	0	0	0	0	0	0	0	0	0	0	0	0	0	0	0	0	0	5	5	5	5	5	5	10	10	5	5	10	10	10	10	10	10	10	10	10	10	10
289	Healthy-Healthy	Volleyball	0	0	0	0	0	0	0	0	0	0	0	0	0	0	0	0	0	0	0	0	0	0	0	0	0	0	5	5	5	5	5	5	10	10	5	5	10	10	10	10	10	10	10	10	10	10	10
290	Healthy-Healthy	Volleyball	1	1	1	0	0	0	1	0	0	0	0	0	0	0	0	0	1	1	0	0	1	0	0	0	1	0	3	3	3	5	5	5	8	10	5	5	10	10	10	10	10	10	8	8	10	10	6
291	Healthy-Healthy	Volleyball	0	0	0	0	0	0	0	0	1	0	1	0	0	0	0	0	0	0	0	0	0	0	0	0	0	0	5	5	5	5	5	5	10	10	4	5	8	10	10	10	10	10	10	10	10	10	10
292	Healthy-Healthy	Volleyball	0	0	0	0	0	0	0	0	0	0	0	0	0	0	0	0	0	0	0	0	0	0	0	0	0	0	5	5	5	5	5	5	10	10	5	5	10	10	10	10	10	10	10	10	10	10	10
293	Healthy-Healthy	Volleyball	1	0	0	0	1	0	0	0	1	1	1	0	0	0	0	0	1	0	0	0	0	0	0	0	0	0	3	5	5	5	3	5	10	10	4	4	8	10	10	10	10	10	8	10	10	10	10
294	Healthy-Healthy	Volleyball	0	0	0	0	0	0	0	0	0	0	0	0	0	0	0	0	0	0	0	0	0	0	0	0	0	0	5	5	5	5	5	5	10	10	5	5	10	10	10	10	10	10	10	10	10	10	10
295	Healthy-Healthy	Volleyball	0	0	0	0	0	0	0	0	0	0	0	0	0	0	0	0	0	0	0	0	0	0	0	0	0	0	5	5	5	5	5	5	10	10	5	5	10	10	10	10	10	10	10	10	10	10	10
296	Healthy-Healthy	Soccer	0	0	0	0	0	0	0	1	0	1	0	1	0	0	0	1	1	1	0	0	0	1	0	0	0	0	5	5	5	5	5	5	10	5	5	4	10	8	10	10	10	8	8	8	10	10	10
297	Healthy-Healthy	Volleyball	0	0	0	0	0	0	0	0	0	0	0	0	0	0	0	0	0	0	0	0	0	0	0	0	0	0	5	5	5	5	5	5	10	10	5	5	10	10	10	10	10	10	10	10	10	10	10
298	Injured-Injured	Volleyball	0	0	0	0	0	1	0	0	0	0	0	0	1	0	1	0	0	0	0	0	0	0	0	0	0	0	5	5	5	5	5	2	10	10	5	5	10	10	7	10	8	10	10	10	10	10	10
299	Healthy-Healthy	Volleyball	0	0	0	0	0	0	0	0	0	0	0	0	0	0	0	0	0	0	0	0	0	0	0	0	0	0	5	5	5	5	5	5	10	10	5	5	10	10	10	10	10	10	10	10	10	10	10
300	Healthy-Healthy	Volleyball	0	0	0	0	0	0	0	1	0	1	0	0	0	0	0	0	0	0	0	0	0	0	0	0	0	0	5	5	5	5	5	5	10	8	5	4	10	10	10	10	10	10	10	10	10	10	10
301	Healthy-Healthy	Volleyball	0	0	0	0	0	0	0	0	0	0	0	0	0	0	0	0	0	0	0	0	0	0	0	0	0	0	5	5	5	5	5	5	10	10	5	5	10	10	10	10	10	10	10	10	10	10	10
302	Injured-Healthy	Volleyball	0	0	0	0	0	0	0	0	0	0	1	0	0	0	0	0	0	0	1	0	0	0	1	0	0	0	5	5	5	5	5	5	10	10	5	5	8	10	10	10	10	10	10	10	8	10	10
303	Healthy-Healthy	Volleyball	0	0	0	0	0	0	0	0	0	0	0	0	0	0	0	0	0	0	0	0	0	0	0	0	0	0	5	5	5	5	5	5	10	10	5	5	10	10	10	10	10	10	10	10	10	10	10
304	Healthy-Healthy	Volleyball	0	0	0	0	0	0	0	0	0	0	0	1	0	0	0	0	0	0	0	0	0	0	0	0	0	0	5	5	5	5	5	5	10	10	5	5	10	8	10	10	10	10	10	10	10	10	10
305	Healthy-Healthy	Volleyball	0	0	0	0	0	0	0	0	0	0	0	0	0	0	0	1	0	1	0	0	0	0	0	0	0	0	5	5	5	5	5	5	10	10	5	5	10	10	10	10	10	8	10	8	10	10	10
306	Healthy-Healthy	Volleyball	0	0	0	0	1	0	0	0	0	0	0	0	0	0	1	0	1	0	0	0	0	0	0	0	0	0	5	5	5	5	3	5	10	10	5	5	10	10	10	10	8	10	8	10	10	10	10
307	Healthy-Healthy	Volleyball	0	0	0	0	0	0	0	0	0	0	0	0	0	0	0	0	0	0	0	0	0	0	0	0	0	0	5	5	5	5	5	5	10	10	5	5	10	10	10	10	10	10	10	10	10	10	10
308	Healthy-Healthy	Volleyball	0	0	0	0	0	0	0	0	0	0	0	0	0	0	0	0	0	0	0	0	0	0	0	0	0	0	5	5	5	5	5	5	10	10	5	5	10	10	10	10	10	10	10	10	10	10	10
309	Healthy-Healthy	Volleyball	0	0	0	0	0	0	0	0	0	0	0	0	0	0	0	0	0	0	0	0	0	0	0	0	0	0	5	5	5	5	5	5	10	10	5	5	10	10	10	10	10	10	10	10	10	10	10
310	Injured-Injured	Volleyball	1	0	0	0	1	0	0	1	0	1	0	1	0	1	0	1	1	1	1	1	1	1	0	0	0	1	3	5	5	5	2	5	10	8	5	4	10	8	10	7	10	8	8	4	8	8	6
311	Healthy-Healthy	Volleyball	0	0	0	0	0	0	0	0	0	0	0	0	0	0	0	1	0	1	0	0	0	0	0	0	0	0	5	5	5	5	5	5	10	10	5	5	10	10	10	10	10	4	10	8	10	10	10
312	Healthy-Injured	Volleyball	0	0	0	1	0	0	0	1	0	1	0	1	0	1	0	0	0	1	0	1	1	0	0	0	0	0	5	5	5	3	5	5	10	8	5	3	10	8	10	7	10	10	10	8	10	8	6
313	Healthy-Healthy	Volleyball	0	0	0	0	0	0	0	0	0	0	0	0	0	0	0	0	0	0	0	0	0	0	0	0	0	0	5	5	5	5	5	5	10	10	5	5	10	10	10	10	10	10	10	10	10	10	10
314	Healthy-Injured	Volleyball	0	1	0	0	0	0	0	0	0	0	0	1	0	1	0	0	0	1	0	1	0	0	0	0	0	0	5	3	5	5	5	5	10	10	5	5	10	8	10	7	10	10	10	8	10	8	10
315	Healthy-Healthy	Volleyball	0	0	0	0	0	0	0	0	0	0	0	0	0	0	0	0	0	0	0	0	0	0	0	0	0	0	5	5	5	5	5	5	10	10	5	5	10	10	10	10	10	10	10	10	10	10	10
316	Healthy-Healthy	Volleyball	0	0	0	0	0	0	0	0	0	0	0	1	0	0	0	0	0	0	0	0	0	0	0	0	0	0	5	5	5	5	5	5	10	10	5	5	10	8	10	10	10	10	10	10	10	10	10
317	Injured-Healthy	Volleyball	0	0	0	0	0	1	1	0	0	1	0	1	1	0	0	1	1	1	0	0	0	0	0	0	0	0	5	5	5	5	5	2	8	10	5	4	10	8	7	10	10	8	8	8	10	10	10
318	Healthy-Healthy	Volleyball	0	0	0	0	0	0	0	0	0	0	0	0	0	0	0	0	0	0	0	0	0	0	0	0	0	0	5	5	5	5	5	5	10	10	5	5	10	10	10	10	10	10	10	10	10	10	10
319	Healthy-Healthy	Volleyball	0	0	0	0	0	0	0	0	0	0	0	0	0	0	0	0	0	0	0	0	0	0	0	0	0	0	5	5	5	5	5	5	10	10	5	5	10	10	10	10	10	10	10	10	10	10	10
320	Injured-Injured	Volleyball	0	0	0	0	0	0	0	1	1	1	1	1	0	0	0	0	1	1	1	0	0	0	0	0	0	0	5	5	5	5	5	5	10	8	4	4	8	8	10	10	10	10	8	8	8	10	10
321	Healthy-Healthy	Volleyball	0	0	0	0	0	0	0	0	0	0	0	0	0	0	0	0	0	0	0	0	0	0	0	0	0	0	5	5	5	5	5	5	10	10	5	5	10	10	10	10	10	10	10	10	10	10	10
322	Healthy-Healthy	Volleyball	0	0	0	0	0	0	0	0	0	0	0	0	0	0	0	0	0	0	0	0	0	0	0	0	0	0	5	5	5	5	5	5	10	10	5	5	10	10	10	10	10	10	10	10	10	10	10
323	Injured-Healthy	Volleyball	1	0	0	0	0	0	0	0	0	0	1	0	0	0	0	0	1	0	1	0	0	0	0	0	0	0	3	5	5	5	5	5	10	10	5	5	8	10	10	10	10	10	8	10	8	10	10
324	Healthy-Healthy	Volleyball	0	0	0	0	0	0	0	0	0	0	0	0	0	0	0	0	1	0	0	0	0	0	0	0	0	0	5	5	5	5	5	5	10	10	5	5	10	10	10	10	10	10	8	10	10	10	10
325	Injured-Healthy	Volleyball	0	0	0	0	0	0	1	0	1	0	1	0	1	0	0	0	1	0	0	0	0	0	0	0	0	0	5	5	5	5	5	5	8	10	4	5	6	10	7	10	10	10	8	10	10	10	10
326	Healthy-Healthy	Volleyball	0	0	0	0	0	0	0	0	0	0	0	0	0	0	0	0	0	0	0	0	0	0	0	0	0	0	5	5	5	5	5	5	10	10	5	5	10	10	10	10	10	10	10	10	10	10	10
327	Injured-Injured	Volleyball	0	0	1	1	1	0	1	1	1	1	1	1	1	1	0	0	1	1	1	1	1	1	0	0	0	1	5	5	3	3	3	5	5	5	4	4	8	8	7	7	10	10	8	8	8	8	6
328	Healthy-Healthy	Volleyball	0	0	0	0	0	0	0	0	0	0	0	0	0	0	0	0	0	0	0	0	0	0	0	0	0	0	5	5	5	5	5	5	10	10	5	5	10	10	10	10	10	10	10	10	10	10	10
329	Healthy-Healthy	Volleyball	0	0	0	0	0	0	0	0	0	0	0	0	0	0	0	0	0	0	0	0	0	0	0	0	0	0	5	5	5	5	5	5	10	10	5	5	10	10	10	10	10	10	10	10	10	10	10
330	Healthy-Injured	Volleyball	1	0	0	0	0	0	1	1	0	0	0	0	1	1	0	0	1	1	0	0	0	0	0	0	0	0	3	5	5	5	5	5	8	8	5	5	10	10	7	7	10	10	8	8	10	10	10
331	Healthy-Injured	Volleyball	0	0	0	0	0	0	0	0	1	1	0	0	0	0	0	0	0	0	0	0	0	0	0	0	0	0	5	5	5	5	5	5	10	10	4	4	10	10	10	10	10	10	10	10	10	10	10
332	Injured-Injured	Volleyball	0	1	1	1	0	1	1	1	1	1	1	1	0	1	1	1	1	1	0	1	0	1	0	0	0	1	5	3	3	3	5	3	8	5	4	4	6	6	10	7	6	4	8	6	10	8	10
333	Healthy-Healthy	Volleyball	0	0	0	0	0	0	0	0	0	0	0	0	0	0	0	0	0	0	0	0	0	0	0	0	0	0	5	5	5	5	5	5	10	10	5	5	10	10	10	10	10	10	10	10	10	10	10
334	Healthy-Injured	Volleyball	0	0	0	0	0	1	0	1	0	1	0	0	0	0	0	1	0	1	0	1	0	1	0	1	0	1	5	5	5	5	5	2	10	8	5	3	10	10	10	10	10	8	10	8	10	4	10
335	Healthy-Injured	Volleyball	0	0	0	0	0	0	0	0	0	0	0	0	0	1	0	0	0	1	0	0	0	0	0	0	0	0	5	5	5	5	5	5	10	10	5	5	10	10	10	7	10	10	10	8	10	10	10
336	Healthy-Injured	Volleyball	0	1	0	0	0	0	0	0	0	0	0	1	0	0	0	0	0	1	0	0	0	0	0	0	0	0	5	3	5	5	5	5	10	10	5	5	10	8	10	10	10	10	10	8	10	10	10
337	Healthy-Healthy	Volleyball	0	0	0	0	0	0	0	0	0	0	0	0	0	0	0	0	0	0	0	0	0	0	0	0	0	0	5	5	5	5	5	5	10	10	5	5	10	10	10	10	10	10	10	10	10	10	10
338	Healthy-Injured	Volleyball	0	1	0	0	0	1	0	1	0	1	0	1	0	0	0	0	0	1	0	0	0	0	0	0	0	0	5	3	5	5	5	3	10	8	5	4	10	8	10	10	10	10	10	8	10	10	10
339	Injured-Injured	Volleyball	0	0	0	0	0	0	1	1	0	1	0	0	0	1	0	0	1	0	0	0	0	0	0	0	0	0	5	5	5	5	5	5	8	8	5	4	10	10	10	7	10	10	8	10	10	10	10
340	Healthy-Healthy	Volleyball	0	0	0	0	0	0	0	0	0	0	0	0	0	0	0	0	0	0	0	0	0	0	0	0	0	0	5	5	5	5	5	5	10	10	5	5	10	10	10	10	10	10	10	10	10	10	10
341	Injured-Injured	Volleyball	0	1	0	0	1	1	1	1	0	1	0	1	0	0	0	1	1	1	0	1	1	1	1	1	1	0	5	3	5	5	3	2	8	8	5	4	10	6	10	10	10	4	8	8	10	6	2
342	Injured-Injured	Volleyball	0	0	0	0	0	0	0	0	1	1	0	1	0	0	0	1	0	0	0	1	0	1	0	0	0	0	5	5	5	5	5	5	10	10	4	4	10	8	10	10	10	8	10	10	10	6	10
343	Healthy-Healthy	Volleyball	0	0	0	0	0	0	1	0	0	1	0	1	1	0	0	0	0	0	0	0	0	0	0	0	0	0	5	5	5	5	5	5	8	10	5	4	10	8	7	10	10	10	10	10	10	10	10
344	Healthy-Healthy	Volleyball	0	0	0	0	0	0	0	1	0	1	0	0	0	0	0	1	0	1	0	0	0	0	0	0	0	0	5	5	5	5	5	5	10	5	5	4	10	10	10	10	10	4	10	8	10	10	10
345	Healthy-Healthy	Volleyball	0	0	0	0	0	0	0	0	0	0	0	0	0	0	0	0	0	0	0	0	0	0	0	0	0	0	5	5	5	5	5	5	10	10	5	5	10	10	10	10	10	10	10	10	10	10	10
346	Injured-Injured	Volleyball	1	0	1	0	0	0	0	1	1	1	0	0	0	0	0	0	0	0	0	0	0	0	0	0	0	0	3	5	0	5	5	5	10	8	4	4	10	10	10	10	10	10	10	10	10	10	10
347	Healthy-Healthy	Volleyball	0	0	0	1	0	0	1	1	0	0	1	1	1	0	1	0	1	1	0	0	0	0	0	0	0	1	5	5	5	3	5	5	8	5	5	5	6	6	7	10	8	10	8	8	10	10	10
348	Healthy-Healthy	Volleyball	0	0	0	0	0	0	0	1	0	0	0	1	0	0	0	0	0	1	0	0	0	0	0	0	0	0	5	5	5	5	5	5	10	8	5	5	10	6	10	10	10	10	10	8	10	10	10
349	Healthy-Healthy	Volleyball	0	0	0	0	0	0	0	0	0	0	0	0	0	0	0	0	0	0	0	0	0	0	0	0	0	0	5	5	5	5	5	5	10	10	5	5	10	10	10	10	10	10	10	10	10	10	10
350	Healthy-Healthy	Volleyball	0	0	0	0	0	0	0	0	0	0	0	0	0	0	0	0	0	0	0	0	0	0	0	0	0	0	5	5	5	5	5	5	10	10	5	5	10	10	10	10	10	10	10	10	10	10	10
351	Healthy-Healthy	Soccer	0	0	0	0	0	0	0	0	0	0	0	0	0	0	0	0	0	0	0	0	0	0	0	0	0	0	5	5	5	5	5	5	10	10	5	5	10	10	10	10	10	10	10	10	10	10	10
352	Healthy-Healthy	Soccer	0	0	0	0	0	0	0	0	0	0	0	0	0	0	0	0	0	0	0	0	0	0	0	0	0	0	5	5	5	5	5	5	10	10	5	5	10	10	10	10	10	10	10	10	10	10	10
353	Healthy-Healthy	Soccer	0	0	0	0	0	0	0	0	0	0	0	0	1	0	1	0	0	0	0	0	0	0	0	0	0	0	5	5	5	5	5	5	10	10	5	5	10	10	7	10	4	10	10	10	10	10	10
354	Healthy-Healthy	Soccer	0	0	0	0	0	0	0	0	0	0	0	0	0	0	0	0	0	0	0	0	0	0	0	0	0	0	5	5	5	5	5	5	10	10	5	5	10	10	10	10	10	10	10	10	10	10	10
355	Injured-Injured	Soccer	0	1	0	1	0	0	0	0	1	0	1	1	0	0	0	0	1	1	0	0	0	0	0	0	0	0	5	3	5	3	5	5	10	10	4	5	8	8	10	10	10	10	8	4	10	10	10
356	Healthy-Healthy	Soccer	0	0	0	0	1	0	0	0	1	1	0	1	1	0	0	1	1	0	0	0	0	0	0	0	0	0	5	5	5	5	3	5	10	10	4	4	10	6	7	10	10	8	8	10	10	10	10
357	Healthy-Injured	Soccer	0	0	0	0	0	0	0	0	1	1	1	1	1	1	1	0	1	1	1	1	0	0	0	0	1	0	5	5	5	5	5	5	10	10	4	4	8	8	7	7	4	10	8	8	8	8	10
358	Healthy-Healthy	Soccer	0	0	0	0	0	0	0	0	0	0	0	0	0	0	0	0	0	0	0	0	0	0	0	0	0	0	5	5	5	5	5	5	10	10	5	5	10	10	10	10	10	10	10	10	10	10	10
359	Healthy-Healthy	Soccer	0	0	0	0	0	0	0	0	0	0	0	0	0	0	0	0	0	0	0	0	0	0	0	0	0	0	5	5	5	5	5	5	10	10	5	5	10	10	10	10	10	10	10	10	10	10	10
360	Injured-Healthy	Soccer	1	0	0	0	0	0	1	0	1	0	1	0	1	0	1	0	1	0	1	0	1	0	0	0	1	0	3	5	5	5	5	5	8	10	4	5	8	10	7	10	8	10	4	10	8	10	6
361	Healthy-Healthy	Soccer	0	0	0	0	0	0	0	0	0	0	0	0	0	0	0	0	0	0	0	0	0	0	0	0	0	0	5	5	5	5	5	5	10	10	5	5	10	10	10	10	10	10	10	10	10	10	10
362	Injured-Injured	Volleyball	1	0	1	0	0	0	1	1	1	1	1	0	1	1	1	0	1	1	1	0	1	0	0	0	0	0	3	5	3	5	5	5	8	8	4	4	6	10	7	7	8	10	4	8	6	10	6
363	Healthy-Healthy	Volleyball	0	0	0	0	0	0	0	0	0	0	0	0	0	0	0	0	0	0	0	0	0	0	0	0	0	0	5	5	5	5	5	5	10	10	5	5	10	10	10	10	10	10	10	10	10	10	10
364	Healthy-Healthy	Volleyball	0	0	0	0	0	0	0	0	0	0	0	0	0	0	0	0	0	0	0	0	0	0	0	0	0	0	5	5	5	5	5	5	10	10	5	5	10	10	10	10	10	10	10	10	10	10	10
365	Healthy-Healthy	Volleyball	0	0	0	1	0	0	0	0	0	0	0	0	0	0	0	1	0	0	0	0	0	0	0	0	0	0	5	5	5	3	5	5	10	10	5	5	10	10	10	10	10	4	10	10	10	10	10
366	Healthy-Healthy	Volleyball	0	0	0	0	0	0	0	0	0	0	0	0	0	0	0	0	0	0	0	0	0	0	0	0	0	0	5	5	5	5	5	5	10	10	5	5	10	10	10	10	10	10	10	10	10	10	10
367	Healthy-Healthy	Volleyball	1	1	1	0	1	1	1	1	0	1	1	1	1	1	1	1	1	1	0	0	0	0	0	0	0	0	3	3	3	5	2	3	5	5	5	4	8	6	7	7	8	8	8	8	10	10	10
368	Injured-Injured	Volleyball	1	1	0	0	0	0	1	0	1	1	1	1	1	1	1	0	1	1	0	1	0	0	0	0	0	1	3	3	5	5	5	5	5	10	3	3	8	8	7	7	8	10	4	8	10	8	10
369	Injured-Injured	Volleyball	1	1	0	0	1	0	0	0	0	1	1	0	1	1	0	0	1	1	0	0	0	0	0	0	0	0	3	3	5	5	3	5	10	10	5	3	6	10	7	7	10	10	8	8	10	10	10
370	Healthy-Healthy	Soccer	0	0	0	0	0	0	0	0	0	0	0	0	0	0	0	0	0	0	0	0	0	0	0	0	0	0	5	5	5	5	5	5	10	10	5	5	10	10	10	10	10	10	10	10	10	10	10
371	Healthy-Healthy	Soccer	0	0	0	0	0	0	0	0	0	0	0	0	0	0	0	0	0	0	0	0	0	0	0	0	0	0	5	5	5	5	5	5	10	10	5	5	10	10	10	10	10	10	10	10	10	10	10
372	Healthy-Healthy	Soccer	0	0	0	0	0	0	0	0	0	0	0	0	0	0	0	0	0	0	0	0	0	0	0	0	0	0	5	5	5	5	5	5	10	10	5	5	10	10	10	10	10	10	10	10	10	10	10
373	Healthy-Healthy	Soccer	0	0	0	0	0	0	0	0	0	0	1	0	0	0	0	0	1	0	0	0	0	0	0	0	0	0	5	5	5	5	5	5	10	10	5	5	8	10	10	10	10	10	8	10	10	10	10
374	Injured-Healthy	Soccer	1	1	1	1	1	1	1	1	1	1	1	1	1	1	1	1	1	1	1	1	0	0	0	0	1	0	3	3	3	3	2	3	5	5	4	4	8	8	2	7	4	8	4	8	8	8	10
375	Healthy-Healthy	Soccer	0	0	0	0	1	0	0	0	1	0	1	0	0	0	1	0	1	0	0	0	0	0	0	0	0	0	5	5	5	5	3	5	10	10	4	5	8	10	10	10	4	10	8	10	10	10	10
376	Injured-Injured	Soccer	0	0	0	0	0	0	1	0	1	1	0	0	1	0	0	0	1	1	0	0	1	1	0	0	1	0	5	5	5	5	5	5	8	10	4	4	10	10	7	10	10	10	8	8	10	10	0
377	Healthy-Healthy	Volleyball	0	0	0	0	0	0	0	0	0	0	0	0	0	0	0	0	0	0	0	0	0	0	0	0	0	0	5	5	5	5	5	5	10	10	5	5	10	10	10	10	10	10	10	10	10	10	10
378	Healthy-Healthy	Volleyball	0	0	0	0	0	0	0	0	0	0	0	0	0	0	0	0	0	0	0	0	0	0	0	0	0	0	5	5	5	5	5	5	10	10	5	5	10	10	10	10	10	10	10	10	10	10	10
379	Injured-Injured	Volleyball	1	0	0	0	0	0	0	0	1	1	1	0	0	0	1	1	1	0	0	0	0	0	1	0	0	0	3	5	5	5	5	5	10	10	4	4	8	10	10	10	8	8	8	10	10	10	10
380	Healthy-Injured	Volleyball	1	1	1	1	1	1	1	1	1	1	1	1	0	1	1	1	1	1	1	1	0	0	0	0	0	0	3	3	3	3	3	2	8	5	4	3	8	8	10	7	8	8	8	0	8	6	10
381	Healthy-Healthy	Volleyball	0	0	0	0	0	0	0	0	0	0	0	0	0	0	0	0	0	0	0	0	0	0	0	0	0	0	5	5	5	5	5	5	10	10	5	5	10	10	10	10	10	10	10	10	10	10	10
382	Injured-Healthy	Volleyball	0	0	0	0	0	0	1	0	1	0	0	0	1	0	0	0	1	0	0	0	0	0	0	0	0	0	5	5	5	5	5	5	5	10	4	5	10	10	7	10	10	10	8	10	10	10	10
383	Healthy-Healthy	Volleyball	1	0	0	0	1	0	0	0	1	0	0	0	0	0	1	0	1	0	0	0	0	0	0	0	0	0	3	5	5	5	3	5	10	10	4	5	10	10	10	10	8	10	8	10	10	10	10
384	Healthy-Injured	Volleyball	0	1	0	0	0	1	0	0	0	0	1	1	0	0	0	0	0	1	0	1	0	1	0	0	0	0	5	3	5	5	5	3	10	10	5	5	6	8	10	10	10	10	10	8	10	8	10
385	Healthy-Healthy	Volleyball	0	0	0	0	0	0	0	0	0	0	0	0	0	0	0	0	0	0	0	0	0	0	0	0	0	0	5	5	5	5	5	5	10	10	5	5	10	10	10	10	10	10	10	10	10	10	10
386	Healthy-Healthy	Volleyball	0	0	0	0	0	0	0	0	0	0	0	0	0	0	0	0	0	0	0	0	0	0	0	0	0	0	5	5	5	5	5	5	10	10	5	5	10	10	10	10	10	10	10	10	10	10	10
387	Healthy-Healthy	Volleyball	0	0	0	0	0	0	0	0	0	0	0	0	0	0	0	0	0	0	0	0	0	0	0	0	0	0	5	5	5	5	5	5	10	10	5	5	10	10	10	10	10	10	10	10	10	10	10
388	Healthy-Injured	Volleyball	0	0	0	0	0	0	0	0	0	0	0	0	0	0	0	0	0	0	0	0	0	0	0	0	0	0	5	5	5	5	5	5	10	10	5	5	10	10	10	10	10	10	10	10	10	10	10
389	Injured-Injured	Volleyball	0	1	0	0	1	1	0	0	1	0	1	1	0	0	1	0	1	1	0	0	1	0	0	0	1	0	5	3	5	5	3	3	10	10	4	5	8	8	10	10	8	10	8	8	10	10	6
390	Injured-Injured	Volleyball	1	0	1	0	0	0	1	1	1	1	1	1	1	1	1	1	1	1	1	1	0	0	0	0	0	0	3	5	3	5	5	5	5	5	3	4	6	8	7	7	4	4	8	8	6	8	10
391	Healthy-Healthy	Volleyball	0	0	0	0	0	0	0	0	0	0	0	0	0	0	0	0	0	0	0	0	0	0	0	0	0	0	5	5	5	5	5	5	10	10	5	5	10	10	10	10	10	10	10	10	10	10	10
392	Healthy-Injured	Volleyball	0	1	0	0	0	0	0	0	1	1	1	1	1	0	1	0	1	1	1	0	0	0	0	0	0	0	5	3	5	5	5	5	10	10	4	4	8	8	7	10	8	10	8	8	8	10	10
393	Injured-Healthy	Volleyball	0	0	0	0	1	0	0	0	1	0	1	0	0	0	0	0	1	0	0	0	0	0	0	0	0	0	5	5	5	5	3	5	10	10	4	5	8	10	10	10	10	10	8	10	10	10	10
394	Healthy-Injured	Soccer	0	1	0	1	0	1	0	1	0	0	0	1	0	1	0	1	0	1	0	0	0	1	0	0	0	1	5	3	5	3	5	2	10	8	5	5	10	6	10	7	10	4	10	8	10	10	10
395	Healthy-Healthy	Soccer	0	0	0	0	0	0	0	0	0	0	0	0	0	0	0	0	0	0	0	0	0	0	0	0	0	0	5	5	5	5	5	5	10	10	5	5	10	10	10	10	10	10	10	10	10	10	10
396	Injured-Injured	Volleyball	0	0	0	0	0	0	0	0	0	1	0	0	0	0	0	0	1	1	0	0	0	0	0	0	0	0	5	5	5	5	5	5	10	10	5	4	10	10	10	10	10	10	8	8	10	10	10
397	Healthy-Healthy	Soccer	0	0	0	0	0	0	0	0	0	0	0	0	0	0	0	0	0	0	0	0	0	0	0	0	0	0	5	5	5	5	5	5	10	10	5	5	10	10	10	10	10	10	10	10	10	10	10
398	Injured-Injured	Soccer	0	0	0	0	0	1	0	0	0	1	1	1	0	0	0	0	1	1	0	1	0	0	0	0	0	1	5	5	5	5	5	3	10	10	5	4	8	8	10	10	10	10	8	8	10	8	10
399	Healthy-Healthy	Soccer	0	0	0	0	0	0	0	0	0	0	0	0	0	0	0	0	0	0	0	0	0	0	0	0	0	0	5	5	5	5	5	5	10	10	5	5	10	10	10	10	10	10	10	10	10	10	10
400	Injured-Injured	Soccer	0	0	0	0	0	0	0	0	0	0	1	1	0	0	1	0	1	1	0	0	0	1	0	0	0	0	5	5	5	5	5	5	10	10	5	5	8	6	10	10	8	10	8	8	10	10	10
401	Healthy-Healthy	Soccer	0	0	0	0	0	0	0	1	0	0	0	1	0	0	0	1	0	1	0	0	0	0	0	0	0	0	5	5	5	5	5	5	10	8	5	5	10	8	10	10	10	8	10	8	10	10	10
402	Healthy-Healthy	Soccer	0	0	0	0	0	0	0	0	0	0	0	0	0	0	0	0	0	0	0	0	0	0	0	0	0	0	5	5	5	5	5	5	10	10	5	5	10	10	10	10	10	10	10	10	10	10	10
403	Injured-Injured	Soccer	1	1	1	0	0	0	1	1	1	1	1	1	0	1	1	1	1	1	0	0	0	0	0	0	0	1	3	3	3	5	5	5	5	8	4	4	6	8	10	7	8	8	8	8	10	10	10
404	Healthy-Healthy	Soccer	0	0	0	0	0	0	0	0	0	0	1	0	1	0	0	0	1	0	0	0	0	0	0	0	0	0	5	5	5	5	5	5	10	10	5	5	8	10	7	10	10	10	8	10	10	10	10
405	Healthy-Healthy	Soccer	0	0	0	0	0	0	0	0	0	0	0	0	0	0	0	0	0	0	1	0	0	0	0	0	0	0	5	5	5	5	5	5	10	10	5	5	10	10	10	10	10	10	10	10	8	10	10
406	Healthy-Healthy	Soccer	0	0	0	0	0	0	0	0	0	0	0	0	0	0	0	0	0	0	0	0	0	0	0	0	0	0	5	5	5	5	5	5	10	10	5	5	10	10	10	10	10	10	10	10	10	10	10
407	Healthy-Healthy	Soccer	0	0	0	0	0	0	0	0	0	0	0	0	0	0	0	0	0	0	0	0	0	0	0	0	0	0	5	5	5	5	5	5	10	10	5	5	10	10	10	10	10	10	10	10	10	10	10
408	Healthy-Healthy	Soccer	0	0	0	0	0	0	0	0	0	0	0	0	0	0	0	0	0	0	0	0	0	0	0	0	0	0	5	5	5	5	5	5	10	10	5	5	10	10	10	10	10	10	10	10	10	10	10
409	Injured-Injured	Soccer	1	1	0	1	1	0	0	1	1	1	1	1	0	1	0	1	1	1	0	0	1	1	0	0	0	1	3	3	5	3	3	5	10	5	4	3	8	6	10	7	10	8	8	8	10	10	6
410	Healthy-Healthy	Soccer	0	0	0	0	0	0	0	0	0	0	0	0	0	0	0	0	0	0	0	0	0	0	0	0	0	0	5	5	5	5	5	5	10	10	5	5	10	10	10	10	10	10	10	10	10	10	10
411	Injured-Injured	Soccer	1	1	0	1	1	1	1	1	1	1	1	1	1	1	1	1	1	1	1	1	1	1	1	1	1	1	3	3	5	3	2	2	5	5	3	4	3	6	7	7	6	6	0	8	6	6	4
412	Healthy-Healthy	Soccer	0	0	0	0	0	0	0	0	0	0	0	0	0	0	0	0	0	0	0	0	0	0	0	0	0	0	5	5	5	5	5	5	10	10	5	5	10	10	10	10	10	10	10	10	10	10	10
413	Injured-Injured	Soccer	1	0	0	0	0	1	0	0	1	1	1	1	0	1	0	0	1	1	1	1	0	0	0	0	0	1	3	5	5	5	5	2	10	10	4	4	6	6	10	2	10	10	8	8	8	8	10
414	Injured-Healthy	Soccer	0	0	0	0	1	0	0	0	0	0	1	1	1	0	0	0	1	0	0	0	0	0	0	0	0	0	5	5	5	5	3	5	10	10	5	5	8	8	7	10	10	10	8	10	10	10	10
[truncated: 17 more columns]
